# Supplementary material for: Association between cerebrospinal fluid clusterin and biomarkers of Alzheimer’s disease pathology in mild cognitive impairment: a longitudinal cohort study
Source: Front Aging Neurosci. 2023 Oct 24;15:1256389. doi: 10.3389/fnagi.2023.1256389 (PMC10629112; doi:10.3389/fnagi.2023.1256389)
Supplement: Supplementary file 1 [file Data_Sheet_1.ZIP]

Archive with 3 entries (3 files):
- original data/ADNI database.csv
- original data/ADNI MEM EF.csv
- original data/ADNI_clus.csv
