# Supplementary material for: Association between cerebrospinal fluid clusterin and biomarkers of Alzheimer’s disease pathology in mild cognitive impairment: a longitudinal cohort study
Source: Front Aging Neurosci. 2023 Oct 24;15:1256389. doi: 10.3389/fnagi.2023.1256389 (PMC10629112; doi:10.3389/fnagi.2023.1256389)
Supplement: Supplementary file 1 [file Data_Sheet_1.ZIP › original data/ADNI MEM EF.csv]

RID	VISCODE	VISCODE2	USERDATE	examdate	PHASE	ADNI_MEM	ADNI_EF	update_stamp
2	m06	m06	2006-03-06	2006-03-06	ADNI1	0.581	0.088	2021-12-17 07:50:37.0
2	m36	m36	2008-08-27	2008-08-27	ADNI1	0.405	0.088	2021-12-17 07:50:37.0
2	bl	bl	2005-09-09	2005-09-08	ADNI1	0.486	0.091	2021-12-17 07:50:37.0
2	v21	m96	2013-09-12	2013-09-09	ADNI2	0.325	-0.79	2021-12-17 07:50:37.0
2	m72	m72	2011-09-20	2011-09-19	ADNI2	0.35	0.343	2021-12-17 07:50:37.0
2	nv	m60	2010-09-24	2010-09-22	ADNIGO	0.352	-0.294	2021-12-17 07:50:37.0
2	m120	m120	2015-10-06	2015-09-22	ADNI2	0.384	-0.609	2021-12-17 07:50:37.0
2	m84	m84	2012-09-28	2012-09-26	ADNI2	0.428	-0.274	2021-12-17 07:50:37.0
2	m132	m132	2016-09-29	2016-09-27	ADNI2	0.164	-0.711	2021-12-17 07:50:37.0
2	v31	m108	2014-12-31	2014-10-13	ADNI2	0.089		2021-12-17 07:50:37.0
2	init	m144	2017-10-26	2017-10-18	ADNI3	0.3	-0.88	2021-12-17 07:50:37.0
3	m06	m06	2006-03-13	2006-03-13	ADNI1	-0.967	-0.335	2021-12-17 07:50:37.0
3	bl	bl	2005-09-13	2005-09-12	ADNI1	-0.848	-1.112	2021-12-17 07:50:37.0
3	m12	m12	2006-09-12	2006-09-12	ADNI1	-0.736	-1.125	2021-12-17 07:50:37.0
3	m24	m24	2007-10-27	2007-09-12	ADNI1	-1.086	-1.71	2021-12-17 07:50:37.0
4	m06	m06	2006-05-03	2006-05-02	ADNI1	0.302	-0.135	2021-12-17 07:50:37.0
4	m18	m18	2007-05-15	2007-05-14	ADNI1	0.546	0.039	2021-12-17 07:50:37.0
4	bl	bl	2005-11-08	2005-11-08	ADNI1	0.096	-0.929	2021-12-17 07:50:37.0
4	m12	m12	2006-11-15	2006-11-14	ADNI1	0.2	-0.644	2021-12-17 07:50:37.0
4	m36	m36	2008-11-25	2008-11-18	ADNI1	0.692	-0.491	2021-12-17 07:50:37.0
5	m06	m06	2006-03-09	2006-03-09	ADNI1	0.49	0.12	2021-12-17 07:50:37.0
5	m12	m12	2006-09-07	2006-09-05	ADNI1	0.823	0.509	2021-12-17 07:50:37.0
5	bl	bl	2005-09-09	2005-09-07	ADNI1	0.589	0.338	2021-12-17 07:50:37.0
5	m24	m24	2007-09-07	2007-09-07	ADNI1	0.701	0.31	2021-12-17 07:50:37.0
5	m36	m36	2008-09-10	2008-09-10	ADNI1	1.028	0.875	2021-12-17 07:50:37.0
6	nv	m18	2007-05-17	2007-05-15	ADNI1	-0.371	0.223	2021-12-17 07:50:37.0
6	m06	m06	2006-06-01	2006-06-01	ADNI1	0.178	-0.425	2021-12-17 07:50:37.0
6	m24	m24	2007-11-13	2007-11-08	ADNI1	-0.41	-0.373	2021-12-17 07:50:37.0
6	m12	m12	2006-11-20	2006-11-20	ADNI1	-0.27	-0.349	2021-12-17 07:50:37.0
6	bl	bl	2005-11-30	2005-11-29	ADNI1	-0.242	-0.607	2021-12-17 07:50:37.0
6	nv	m36	2008-12-11	2008-12-08	ADNI1	-0.581	-0.81	2021-12-17 07:50:37.0
7	m06	m06	2006-04-13	2006-04-13	ADNI1	-0.904	-1.7	2021-12-17 07:50:37.0
7	bl	bl	2005-10-13	2005-10-06	ADNI1	-1.334	-2.177	2021-12-17 07:50:37.0
7	m24	m24	2007-10-11	2007-10-09	ADNI1	-2.001	-1.941	2021-12-17 07:50:37.0
7	m12	m12	2006-10-10	2006-10-10	ADNI1	-1.467	-1.7	2021-12-17 07:50:37.0
8	m06	m06	2006-03-21	2006-03-20	ADNI1	0.861	1.187	2021-12-17 07:50:37.0
8	m36	m36	2008-09-09	2008-09-09	ADNI1	1.373	1.233	2021-12-17 07:50:37.0
8	bl	bl	2005-09-26	2005-09-19	ADNI1	1.424	1.157	2021-12-17 07:50:37.0
8	m12	m12	2006-09-20	2006-09-19	ADNI1	1.17	1.18	2021-12-17 07:50:37.0
8	m96	m96	2013-09-23	2013-09-19	ADNI2	0.972	0.088	2021-12-17 07:50:37.0
8	v11	m84	2012-09-27	2012-09-20	ADNI2	1.046	0.979	2021-12-17 07:50:37.0
8	nv	m60	2010-10-04	2010-09-27	ADNIGO	1.165	0.495	2021-12-17 07:50:37.0
8	v06	m72	2011-09-29	2011-09-27	ADNI2	1.074	0.644	2021-12-17 07:50:37.0
8	nv	m48	2009-10-19	2009-10-12	ADNI1	0.804	0.832	2021-12-17 07:50:37.0
8	v41	m120	2015-11-02	2015-10-29	ADNI2	0.385	0.033	2021-12-17 07:50:37.0
10	m06	m06	2006-05-10	2006-05-09	ADNI1	-0.672	-0.396	2021-12-17 07:50:37.0
10	m24	m24	2007-11-08	2007-11-07	ADNI1	-1.5	-0.994	2021-12-17 07:50:37.0
10	m12	m12	2006-11-13	2006-11-09	ADNI1	-1.037	-0.174	2021-12-17 07:50:37.0
10	bl	bl	2005-11-11	2005-11-10	ADNI1	-0.781	-0.322	2021-12-17 07:50:37.0
14	m06	m06	2006-05-02	2006-05-02	ADNI1	0.9	-0.711	2021-12-17 07:50:37.0
14	bl	bl	2005-11-07	2005-11-04	ADNI1	0.83	-0.352	2021-12-17 07:50:37.0
14	m36	m36	2008-11-05	2008-11-05	ADNI1	1.07	-0.256	2021-12-17 07:50:37.0
14	m12	m12	2006-11-27	2006-11-27	ADNI1	0.605	0.088	2021-12-17 07:50:37.0
14	m24	m24	2007-11-27	2007-11-27	ADNI1	0.854	-0.29	2021-12-17 07:50:37.0
15	m06	m06	2006-04-18	2006-04-18	ADNI1	1.111	2.162	2021-12-17 07:50:37.0
15	m24	m24	2007-10-11	2007-10-11	ADNI1	1.548	1.483	2021-12-17 07:50:37.0
15	m12	m12	2006-10-13	2006-10-13	ADNI1	1.34	1.906	2021-12-17 07:50:37.0
15	bl	bl	2005-10-19	2005-10-18	ADNI1	1.374	1.596	2021-12-17 07:50:37.0
15	m36	m36	2008-10-31	2008-10-28	ADNI1	1.332	1.834	2021-12-17 07:50:37.0
15	m72	m72	2011-11-03	2011-11-03	ADNI2	1.31	1.184	2021-12-17 07:50:37.0
16	m06	m06	2006-04-13	2006-04-12	ADNI1	0.348	1.452	2021-12-17 07:50:37.0
16	m24	m24	2007-09-19	2007-09-17	ADNI1	0.469	0.883	2021-12-17 07:50:37.0
16	m12	m12	2006-10-12	2006-10-11	ADNI1	0.653	1.408	2021-12-17 07:50:37.0
16	bl	bl	2005-10-14	2005-10-13	ADNI1	0.495	0.6	2021-12-17 07:50:37.0
16	m36	m36	2008-10-20	2008-10-17	ADNI1	0.359	-0.137	2021-12-17 07:50:37.0
19	m06	m06	2006-06-13	2006-06-13	ADNI1	2.505	2.367	2021-12-17 07:50:37.0
19	bl	bl	2005-11-23	2005-11-23	ADNI1	1.972	1.954	2021-12-17 07:50:37.0
19	nv	m12	2006-12-08	2006-12-08	ADNI1	1.749	2.581	2021-12-17 07:50:37.0
19	m36	m36	2008-12-15	2008-12-08	ADNI1	1.775	2.367	2021-12-17 07:50:37.0
21	y2	m174	2021-05-27	2020-03-16	ADNI3	-1.681		2021-12-17 07:50:37.0
21	y2	m168	2021-05-27	2020-03-16	ADNI3	-1.009		2021-12-17 07:50:37.0
21	m06	m06	2006-04-25	2006-04-24	ADNI1	2.033	0.574	2021-12-17 07:50:37.0
21	m84	m84	2012-10-09	2012-10-03	ADNI2	2.217	0.565	2021-12-17 07:50:37.0
21	nv	m60	2010-10-14	2010-10-07	ADNIGO	1.692	1.236	2021-12-17 07:50:37.0
21	m72	m72	2011-10-17	2011-10-10	ADNI2	1.472	0.444	2021-12-17 07:50:37.0
21	m96	m96	2013-10-28	2013-10-10	ADNI2	1.957	1.472	2021-12-17 07:50:37.0
21	nv	m36	2008-10-23	2008-10-22	ADNI1	2.029	0.672	2021-12-17 07:50:37.0
21	bl	bl	2005-10-25	2005-10-24	ADNI1	1.638	0.151	2021-12-17 07:50:37.0
21	v41	m120	2015-10-28	2015-10-27	ADNI2	1.526	0.766	2021-12-17 07:50:37.0
21	nv	m24	2007-11-12	2007-10-31	ADNI1	1.553	0.338	2021-12-17 07:50:37.0
21	m12	m12	2006-11-02	2006-11-01	ADNI1	1.708	0.881	2021-12-17 07:50:37.0
21	init	m144	2017-12-06	2017-11-27	ADNI3	1.406	-0.493	2021-12-17 07:50:37.0
22	m06	m06	2006-04-21	2006-04-20	ADNI1	0.193	0.008	2021-12-17 07:50:37.0
22	bl	bl	2005-10-20	2005-10-19	ADNI1	0.27	0.766	2021-12-17 07:50:37.0
22	nv	m12	2006-10-19	2006-10-19	ADNI1	0.292	0.151	2021-12-17 07:50:37.0
22	m24	m24	2007-10-23	2007-10-22	ADNI1	0.268	0.167	2021-12-17 07:50:37.0
23	m48	m48	2010-01-11	2010-01-06	ADNI1	0.757	-0.05	2021-12-17 07:50:37.0
23	m06	m06	2006-05-08	2006-05-08	ADNI1	0.777	0.136	2021-12-17 07:50:37.0
23	bl	bl	2005-11-09	2005-11-08	ADNI1	0.706	-0.105	2021-12-17 07:50:37.0
23	m24	m24	2007-11-21	2007-11-20	ADNI1	0.938	-0.352	2021-12-17 07:50:37.0
23	m12	m12	2006-11-22	2006-11-21	ADNI1	1.074	0.338	2021-12-17 07:50:37.0
23	m36	m36	2008-11-26	2008-11-25	ADNI1	0.864	0.209	2021-12-17 07:50:37.0
23	m96	m96	2014-01-02	2013-12-18	ADNI2	0.553	-0.105	2021-12-17 07:50:37.0
23	m72	m72	2011-12-23	2011-12-20	ADNI2	0.634	0.214	2021-12-17 07:50:37.0
23	nv	m60	2011-01-04	2010-12-21	ADNIGO	0.8	0.023	2021-12-17 07:50:37.0
23	m84	m84	2013-01-02	2012-12-27	ADNI2	1.229	-0.552	2021-12-17 07:50:37.0
29	m06	m06	2006-05-02	2006-05-02	ADNI1	-1.501	-2.724	2021-12-17 07:50:37.0
29	m24	m24	2008-05-19	2008-05-19	ADNI1	-2.279	-3.017	2021-12-17 07:50:37.0
29	bl	bl	2005-10-31	2005-10-31	ADNI1	-1.61	-2.289	2021-12-17 07:50:37.0
29	m12	m12	2006-11-13	2006-11-08	ADNI1	-2.043	-2.328	2021-12-17 07:50:37.0
30	m06	m06	2006-04-13	2006-04-13	ADNI1	-0.641	-0.352	2021-12-17 07:50:37.0
30	m18	m18	2007-04-30	2007-04-26	ADNI1	-0.945	-0.105	2021-12-17 07:50:37.0
30	m12	m12	2006-10-17	2006-10-12	ADNI1	-0.642	-0.216	2021-12-17 07:50:37.0
30	bl	bl	2005-10-20	2005-10-20	ADNI1	-0.237	-0.607	2021-12-17 07:50:37.0
30	m24	m24	2007-11-15	2007-11-13	ADNI1	-0.977	-0.373	2021-12-17 07:50:37.0
30	m36	m36	2008-11-26	2008-11-26	ADNI1	-1.255	-0.581	2021-12-17 07:50:37.0
31	m120	m120	2016-01-27	2016-01-26	ADNI2	1.557	0.6	2021-12-17 07:50:37.0
31	init	m144	2018-04-24	2018-04-17	ADNI3	1.294	-0.105	2021-12-17 07:50:37.0
31	init	m150	2018-04-24	2018-04-17	ADNI3	1.528	-0.049	2021-12-17 07:50:37.0
31	m06	m06	2006-04-18	2006-04-18	ADNI1	2.14	0.872	2021-12-17 07:50:37.0
31	m156	m156	2019-04-25	2019-04-23	ADNI3	1.483	-0.597	2021-12-17 07:50:37.0
31	m162	m162	2019-04-25	2019-04-23	ADNI3	1.582	-0.51	2021-12-17 07:50:37.0
31	m84	m84	2012-09-21	2012-09-17	ADNI2	1.649	0.872	2021-12-17 07:50:37.0
31	m96	m96	2013-10-18	2013-10-17	ADNI2	1.386	0.537	2021-12-17 07:50:37.0
31	m72	m72	2011-10-20	2011-10-20	ADNI2	2.04	0.412	2021-12-17 07:50:37.0
31	m48	m48	2009-10-23	2009-10-22	ADNI1	1.725	1.06	2021-12-17 07:50:37.0
31	bl	bl	2005-11-01	2005-10-24	ADNI1	2.368	0.338	2021-12-17 07:50:37.0
31	m12	m12	2006-10-31	2006-10-30	ADNI1	1.831	0.672	2021-12-17 07:50:37.0
31	m24	m24	2007-11-15	2007-11-14	ADNI1	2.084	0.872	2021-12-17 07:50:37.0
31	nv	m60	2010-12-13	2010-12-01	ADNIGO	1.462	0.266	2021-12-17 07:50:37.0
31	m36	m36	2008-12-02	2008-12-02	ADNI1	1.641	0.6	2021-12-17 07:50:37.0
33	m36	m36	2009-05-13	2009-01-09	ADNI1	-1.332	-1.006	2021-12-17 07:50:37.0
33	m06	m06	2006-05-31	2006-05-26	ADNI1	-0.852	-0.48	2021-12-17 07:50:37.0
33	m18	m18	2007-06-15	2007-06-14	ADNI1	-1.069	-0.216	2021-12-17 07:50:37.0
33	m24	m24	2007-11-30	2007-11-29	ADNI1	-1.337	-0.487	2021-12-17 07:50:37.0
33	bl	bl	2005-12-13	2005-12-09	ADNI1	-0.585	0.309	2021-12-17 07:50:37.0
33	m12	m12	2006-12-19	2006-12-14	ADNI1	-0.984	-0.826	2021-12-17 07:50:37.0
35	m06	m06	2006-05-26	2006-05-23	ADNI1	0.839	1.27	2021-12-17 07:50:37.0
35	m24	m24	2007-11-05	2007-11-02	ADNI1	0.929	1.452	2021-12-17 07:50:37.0
35	bl	bl	2005-11-08	2005-11-08	ADNI1	0.928	1.408	2021-12-17 07:50:37.0
35	m36	m36	2008-11-20	2008-11-17	ADNI1	0.79	1.408	2021-12-17 07:50:37.0
35	m12	m12	2006-11-21	2006-11-21	ADNI1	0.862	1.216	2021-12-17 07:50:37.0
35	nv	m60	2010-12-15	2010-12-08	ADNIGO	0.242	1.167	2021-12-17 07:50:37.0
38	m06	m06	2006-06-26	2006-06-23	ADNI1	-0.077	-0.42	2021-12-17 07:50:37.0
38	m12	m12	2006-12-07	2006-12-07	ADNI1	0.238	-0.256	2021-12-17 07:50:37.0
38	bl	bl	2005-12-15	2005-12-15	ADNI1	-0.149	-0.876	2021-12-17 07:50:37.0
40	m36	m36	2009-01-16	2009-01-16	ADNI1	1.333	0.725	2021-12-17 07:50:37.0
40	m06	m06	2006-05-26	2006-05-26	ADNI1	1.117	-0.087	2021-12-17 07:50:37.0
40	bl	bl	2006-01-03	2005-12-14	ADNI1	0.802	0.644	2021-12-17 07:50:37.0
40	m24	m24	2007-12-24	2007-12-21	ADNI1	1.033	1.222	2021-12-17 07:50:37.0
40	nv	m12	2007-01-16	2006-12-27	ADNI1	1.111	1.236	2021-12-17 07:50:37.0
41	m48	m48	2010-01-15	2010-01-14	ADNI1	-2.308	-2.195	2021-12-17 07:50:37.0
41	m18	m18	2007-05-15	2007-05-14	ADNI1	-1.575	0.431	2021-12-17 07:50:37.0
41	m06	m06	2006-05-15	2006-05-15	ADNI1	-0.66	1.473	2021-12-17 07:50:37.0
41	nv	m24	2007-11-08	2007-11-07	ADNI1	-1.041	0.888	2021-12-17 07:50:37.0
41	m36	m36	2008-11-13	2008-11-12	ADNI1	-1.381	0.272	2021-12-17 07:50:37.0
41	nv	m12	2006-11-13	2006-11-13	ADNI1	-0.73	1.009	2021-12-17 07:50:37.0
41	bl	bl	2005-11-17	2005-11-14	ADNI1	-1.273	0.542	2021-12-17 07:50:37.0
42	m84	m84	2013-01-23	2013-01-23	ADNI2	-1.016	-0.778	2021-12-17 07:50:37.0
42	m48	m48	2010-03-18	2010-03-18	ADNI1	-1.149	-0.185	2021-12-17 07:50:37.0
42	m60	m60	2011-04-14	2011-04-13	ADNI2	-1.208	-0.105	2021-12-17 07:50:37.0
42	m06	m06	2006-05-02	2006-05-02	ADNI1	-0.204	0.214	2021-12-17 07:50:37.0
42	m18	m18	2007-05-10	2007-05-10	ADNI1	-0.401	0.214	2021-12-17 07:50:37.0
42	m12	m12	2006-11-13	2006-11-09	ADNI1	-0.029	-0.105	2021-12-17 07:50:37.0
42	bl	bl	2005-11-14	2005-11-10	ADNI1	-0.045	0.016	2021-12-17 07:50:37.0
42	v31	m96	2013-11-21	2013-11-21	ADNI2	-1.182	-0.105	2021-12-17 07:50:37.0
42	m24	m24	2007-11-30	2007-11-30	ADNI1	-0.653	0.412	2021-12-17 07:50:37.0
42	m72	m72	2011-12-01	2011-11-30	ADNI2	-0.731	-0.534	2021-12-17 07:50:37.0
42	m36	m36	2008-12-05	2008-12-05	ADNI1	-0.641	0.667	2021-12-17 07:50:37.0
43	bl	bl	2006-02-06	2006-02-03	ADNI1	1.255	1.395	2021-12-17 07:50:37.0
43	m12	m12	2007-02-08	2007-02-06	ADNI1	0.35	0.872	2021-12-17 07:50:37.0
43	m36	m36	2009-02-14	2009-02-13	ADNI1	1.115	1.118	2021-12-17 07:50:37.0
43	m24	m24	2008-02-18	2008-02-15	ADNI1	1.304	0.899	2021-12-17 07:50:37.0
43	nv	m48	2010-02-24	2010-02-19	ADNI1	1.405	2.162	2021-12-17 07:50:37.0
43	m06	m06	2006-08-10	2006-08-09	ADNI1	0.991	1.918	2021-12-17 07:50:37.0
44	m06	m06	2006-05-25	2006-05-19	ADNI1	-0.307	0.711	2021-12-17 07:50:37.0
44	m12	m12	2007-01-10	2006-11-29	ADNI1	-0.718	0.088	2021-12-17 07:50:37.0
44	bl	bl	2005-11-30	2005-11-30	ADNI1	-0.808	0.763	2021-12-17 07:50:37.0
45	bl	bl	2006-01-11	2006-01-11	ADNI1	-0.513	-0.523	2021-12-17 07:50:37.0
45	m12	m12	2007-03-15	2007-03-07	ADNI1	-1.404	-0.581	2021-12-17 07:50:37.0
45	m06	m06	2006-07-17	2006-07-13	ADNI1	-0.434	-0.236	2021-12-17 07:50:37.0
47	m06	m06	2006-06-21	2006-06-20	ADNI1	1.215	0.479	2021-12-17 07:50:37.0
47	m24	m24	2007-12-06	2007-12-05	ADNI1	0.929	0.272	2021-12-17 07:50:37.0
47	m12	m12	2006-12-12	2006-12-12	ADNI1	1.279	0.318	2021-12-17 07:50:37.0
47	bl	bl	2005-12-16	2005-12-15	ADNI1	1.064	0.132	2021-12-17 07:50:37.0
47	m36	m36	2008-12-17	2008-12-16	ADNI1	1.177	0.209	2021-12-17 07:50:37.0
47	nv	m60	2010-12-22	2010-12-21	ADNIGO	0.659	0.535	2021-12-17 07:50:37.0
48	m36	m36	2009-05-13	2009-01-15	ADNI1	0.449	1.125	2021-12-17 07:50:37.0
48	m12	m12	2007-01-29	2007-01-25	ADNI1	0.908	0.888	2021-12-17 07:50:37.0
48	m06	m06	2006-07-18	2006-06-15	ADNI1	0.178	0.832	2021-12-17 07:50:37.0
48	m24	m24	2007-12-14	2007-12-13	ADNI1	1.147	0.909	2021-12-17 07:50:37.0
48	bl	bl	2005-12-20	2005-12-19	ADNI1	1.051	0.935	2021-12-17 07:50:37.0
50	m06	m06	2006-06-16	2006-06-07	ADNI1	-0.551	-2.086	2021-12-17 07:50:37.0
50	m18	m18	2007-06-26	2007-06-20	ADNI1	-0.219	-2.616	2021-12-17 07:50:37.0
50	m36	m36	2009-03-09	2008-11-18	ADNI1	-1.803	-2.719	2021-12-17 07:50:37.0
50	nv	bl	2005-12-20	2005-12-02	ADNI1	-0.018	-2.261	2021-12-17 07:50:37.0
50	m12	m12	2007-01-15	2006-12-07	ADNI1	-0.35	-2.616	2021-12-17 07:50:37.0
50	nv	m24	2008-01-07	2007-12-13	ADNI1	-1.692	-3.308	2021-12-17 07:50:37.0
51	m120	m120	2016-01-19	2016-01-18	ADNI2	-1.785	-2.529	2021-12-17 07:50:37.0
51	m108	m108	2015-03-03	2015-02-04	ADNI2	-1.551	-1.21	2021-12-17 07:50:37.0
51	m06	m06	2006-05-31	2006-05-30	ADNI1	-0.305	0.725	2021-12-17 07:50:37.0
51	m18	m18	2007-07-20	2007-07-03	ADNI1	-0.491	1.06	2021-12-17 07:50:37.0
51	v06	m72	2011-11-14	2011-08-08	ADNI2	-1.094	0.099	2021-12-17 07:50:37.0
51	m96	m96	2013-12-09	2013-11-26	ADNI2	-1.317	-0.216	2021-12-17 07:50:37.0
51	bl	bl	2006-01-03	2005-12-08	ADNI1	-0.117	0.393	2021-12-17 07:50:37.0
51	m24	m24	2007-12-13	2007-12-11	ADNI1	-0.449	0.747	2021-12-17 07:50:37.0
51	m36	m36	2008-12-15	2008-12-11	ADNI1	-0.59	0.6	2021-12-17 07:50:37.0
51	m84	m84	2013-01-28	2012-12-13	ADNI2	-1.163	-0.216	2021-12-17 07:50:37.0
51	m12	m12	2007-01-31	2006-12-26	ADNI1	-0.434	0.088	2021-12-17 07:50:37.0
53	m06	m06	2006-05-31	2006-05-30	ADNI1	-0.834	-1.243	2021-12-17 07:50:37.0
53	m12	m12	2006-11-29	2006-11-28	ADNI1	-1.11	-1.412	2021-12-17 07:50:37.0
53	nv	bl	2005-11-30	2005-11-29	ADNI1	-0.743	-1.528	2021-12-17 07:50:37.0
53	m24	m24	2007-11-29	2007-11-29	ADNI1	-1.289	-2.128	2021-12-17 07:50:37.0
54	m06	m06	2006-09-01	2006-07-13	ADNI1	-0.79	-0.425	2021-12-17 07:50:37.0
54	m18	m18	2007-07-20	2007-07-17	ADNI1	-1.221	-1.534	2021-12-17 07:50:37.0
54	nv	m36	2008-12-12	2008-12-08	ADNI1	-1.792	-1.289	2021-12-17 07:50:37.0
54	nv	bl	2005-12-27	2005-12-16	ADNI1	-0.755	-0.723	2021-12-17 07:50:37.0
54	nv	m12	2007-02-07	2006-12-27	ADNI1	-0.838	-0.607	2021-12-17 07:50:37.0
54	m24	m24	2007-12-28	2007-12-28	ADNI1	-0.993	-1.289	2021-12-17 07:50:37.0
55	bl	bl	2006-01-20	2006-01-13	ADNI1	1.34	0.979	2021-12-17 07:50:37.0
55	m12	m12	2007-03-02	2007-02-27	ADNI1	0.802	-0.171	2021-12-17 07:50:37.0
55	m72	m72	2012-05-02	2012-05-01	ADNI2	1.242	-0.334	2021-12-17 07:50:37.0
55	v21	m96	2014-06-26	2014-06-26	ADNI2	1.162	-1.066	2021-12-17 07:50:37.0
55	v11	m84	2013-06-27	2013-06-27	ADNI2	1.724	-0.914	2021-12-17 07:50:37.0
55	v31	m108	2015-07-10	2015-07-06	ADNI2	1.327	-0.73	2021-12-17 07:50:37.0
55	m06	m06	2006-07-27	2006-07-18	ADNI1	1.747	0.12	2021-12-17 07:50:37.0
55	m36	m36	2008-10-15	2008-10-13	ADNI1	1.021	0.338	2021-12-17 07:50:37.0
55	nv	m48	2010-11-11	2010-11-11	ADNIGO	1.163	0.016	2021-12-17 07:50:37.0
56	m156	m156	2019-01-17	2019-01-10	ADNI3	0.925	1.024	2021-12-17 07:50:37.0
56	m120	m120	2016-01-21	2016-01-20	ADNI2	1.249	1.25	2021-12-17 07:50:37.0
56	m48	m48	2010-05-10	2010-05-07	ADNI1	1.035	1.232	2021-12-17 07:50:37.0
56	m06	m06	2006-07-10	2006-07-07	ADNI1	0.925	1.542	2021-12-17 07:50:37.0
56	m144	m144	2017-12-08	2017-11-28	ADNI3	1.204	0.362	2021-12-17 07:50:37.0
56	m168	m168	2019-12-12	2019-12-03	ADNI3	1.011	0.684	2021-12-17 07:50:37.0
56	v11	m84	2012-12-12	2012-12-07	ADNI2	1.063	0.725	2021-12-17 07:50:37.0
56	m36	m36	2008-12-11	2008-12-09	ADNI1	0.92	0.534	2021-12-17 07:50:37.0
56	nv	m60	2010-12-15	2010-12-10	ADNIGO	1.114	2.111	2021-12-17 07:50:37.0
56	m12	m12	2006-12-21	2006-12-12	ADNI1	1.194	0.801	2021-12-17 07:50:37.0
56	m96	m96	2013-12-18	2013-12-13	ADNI2	0.902	-0.141	2021-12-17 07:50:37.0
56	m108	m108	2014-12-18	2014-12-15	ADNI2	1.165	-0.44	2021-12-17 07:50:37.0
56	m72	m72	2011-12-18	2011-12-16	ADNI2	0.828	-0.385	2021-12-17 07:50:37.0
56	bl	bl	2005-12-22	2005-12-22	ADNI1	1.474	1.721	2021-12-17 07:50:37.0
57	m12	m12	2007-01-11	2007-01-05	ADNI1	-1.207	-0.826	2021-12-17 07:50:37.0
57	bl	bl	2006-01-18	2006-01-06	ADNI1	-0.268	-1.33	2021-12-17 07:50:37.0
57	m24	m24	2008-02-05	2008-02-01	ADNI1	-1.803	-2.566	2021-12-17 07:50:37.0
57	m36	m36	2009-04-13	2009-04-03	ADNI1	-2.012	-3.017	2021-12-17 07:50:37.0
57	m06	m06	2006-08-28	2006-08-18	ADNI1	-0.24	-1.324	2021-12-17 07:50:37.0
57	m18	m18	2007-08-27	2007-08-21	ADNI1	-1.975	-2.116	2021-12-17 07:50:37.0
58	nv	m48	2010-03-19	2010-03-19	ADNI1	0.861	1.23	2021-12-17 07:50:37.0
58	v11	m72	2012-04-02	2012-04-02	ADNI2	0.88	1.788	2021-12-17 07:50:37.0
58	v06	m60	2011-04-27	2011-04-27	ADNI2	0.623	1.769	2021-12-17 07:50:37.0
58	m06	m06	2006-06-16	2006-06-13	ADNI1	0.914	0.872	2021-12-17 07:50:37.0
58	m96	m96	2013-12-11	2013-12-04	ADNI2	0.859	1.492	2021-12-17 07:50:37.0
58	m24	m24	2007-12-10	2007-12-06	ADNI1	0.811	1.783	2021-12-17 07:50:37.0
58	m36	m36	2008-12-09	2008-12-09	ADNI1	1.29	1.473	2021-12-17 07:50:37.0
58	bl	bl	2005-12-12	2005-12-12	ADNI1	1.004	0.214	2021-12-17 07:50:37.0
58	m12	m12	2006-12-21	2006-12-19	ADNI1	0.655	1.492	2021-12-17 07:50:37.0
59	v41	m120	2016-01-21	2016-01-20	ADNI2	1.274	-0.235	2021-12-17 07:50:37.0
59	m48	m48	2010-05-11	2010-05-07	ADNI1	0.75	-0.384	2021-12-17 07:50:37.0
59	m06	m06	2006-07-10	2006-07-07	ADNI1	2.156	0.338	2021-12-17 07:50:37.0
59	v11	m84	2012-12-12	2012-12-07	ADNI2	1.245	0.209	2021-12-17 07:50:37.0
59	m36	m36	2008-12-11	2008-12-09	ADNI1	1.22	-0.493	2021-12-17 07:50:37.0
59	nv	m60	2010-12-10	2010-12-10	ADNIGO	0.42	0.088	2021-12-17 07:50:37.0
59	m12	m12	2007-01-04	2006-12-12	ADNI1	1.852	-0.052	2021-12-17 07:50:37.0
59	m144	m144	2018-03-27	2017-12-12	ADNI3	0.127	0.016	2021-12-17 07:50:37.0
59	m96	m96	2013-12-18	2013-12-13	ADNI2	1.505	0.189	2021-12-17 07:50:37.0
59	m108	m108	2014-12-17	2014-12-15	ADNI2	1.258	-0.459	2021-12-17 07:50:37.0
59	v06	m72	2011-12-16	2011-12-16	ADNI2	0.548	0.151	2021-12-17 07:50:37.0
59	m168	m168	2020-01-08	2019-12-20	ADNI3	0.824	0.198	2021-12-17 07:50:37.0
59	bl	bl	2006-01-04	2005-12-22	ADNI1	1.157	-0.236	2021-12-17 07:50:37.0
60	nv	bl	2006-01-11	2006-01-09	ADNI1	-0.097	0.623	2021-12-17 07:50:37.0
60	m12	m12	2007-03-01	2007-01-11	ADNI1	-0.322	0.503	2021-12-17 07:50:37.0
60	m18	m18	2007-07-13	2007-07-12	ADNI1	0.081	-0.144	2021-12-17 07:50:37.0
60	m06	m06	2006-07-24	2006-07-24	ADNI1	-0.107	0.337	2021-12-17 07:50:37.0
61	v11	m84	2013-02-07	2013-02-06	ADNI2	-0.376	-0.796	2021-12-17 07:50:37.0
61	nv	m60	2011-02-08	2011-02-07	ADNIGO	0.027	-0.487	2021-12-17 07:50:37.0
61	m72	m72	2012-02-07	2012-02-07	ADNI2	-0.184	-0.208	2021-12-17 07:50:37.0
61	v31	m108	2015-02-12	2015-02-10	ADNI2	-0.759	-0.736	2021-12-17 07:50:37.0
61	m120	m120	2016-02-29	2016-02-18	ADNI2	-0.688	-1.243	2021-12-17 07:50:37.0
61	m48	m48	2010-02-25	2010-02-25	ADNI1	-0.01	-0.274	2021-12-17 07:50:37.0
61	m06	m06	2006-06-16	2006-06-15	ADNI1	0.386	0.023	2021-12-17 07:50:37.0
61	m12	m12	2006-12-11	2006-12-07	ADNI1	0.773	0.005	2021-12-17 07:50:37.0
61	m24	m24	2007-12-14	2007-12-13	ADNI1	0.437	0.36	2021-12-17 07:50:37.0
61	bl	bl	2005-12-15	2005-12-15	ADNI1	0.706	-0.24	2021-12-17 07:50:37.0
61	m96	m96	2013-12-24	2013-12-16	ADNI2	-0.312	-0.752	2021-12-17 07:50:37.0
61	m36	m36	2008-12-19	2008-12-19	ADNI1	0.485	0.975	2021-12-17 07:50:37.0
66	m36	m36	2009-02-09	2009-02-06	ADNI1	1.565	1.576	2021-12-17 07:50:37.0
66	m06	m06	2006-06-05	2006-06-02	ADNI1	1.839	2.046	2021-12-17 07:50:37.0
66	m12	m12	2007-01-03	2006-12-01	ADNI1	1.751	2.123	2021-12-17 07:50:37.0
66	bl	bl	2005-12-08	2005-12-07	ADNI1	1.398	2.068	2021-12-17 07:50:37.0
66	m24	m24	2007-12-18	2007-12-14	ADNI1	1.636	1.967	2021-12-17 07:50:37.0
67	bl	bl	2006-01-18	2006-01-18	ADNI1	1.318	1.539	2021-12-17 07:50:37.0
67	m24	m24	2008-01-23	2008-01-22	ADNI1	1.592	1.308	2021-12-17 07:50:37.0
67	m12	m12	2007-01-24	2007-01-23	ADNI1	1.276	1.906	2021-12-17 07:50:37.0
67	m06	m06	2006-08-15	2006-08-14	ADNI1	1.066	1.492	2021-12-17 07:50:37.0
68	nv	m60	2011-01-10	2011-01-10	ADNIGO	1.16	1.11	2021-12-17 07:50:37.0
68	nv	m48	2010-01-18	2010-01-18	ADNI1	1.625	1.482	2021-12-17 07:50:37.0
68	nv	m06	2006-06-19	2006-06-19	ADNI1	1.082	1.65	2021-12-17 07:50:37.0
68	nv	m12	2006-11-30	2006-11-29	ADNI1	1.069	1.134	2021-12-17 07:50:37.0
68	nv	m36	2008-12-01	2008-12-01	ADNI1	1.396	1.128	2021-12-17 07:50:37.0
68	nv	m24	2007-12-11	2007-12-10	ADNI1	1.679	1.828	2021-12-17 07:50:37.0
68	bl	bl	2005-12-16	2005-12-14	ADNI1	1.365	1.901	2021-12-17 07:50:37.0
69	m24	m24	2008-01-09	2008-01-08	ADNI1	0.439	0.623	2021-12-17 07:50:37.0
69	m72	m72	2012-01-10	2012-01-09	ADNI2	0.092	0.872	2021-12-17 07:50:37.0
69	m12	m12	2007-01-11	2007-01-11	ADNI1	0.588	1.236	2021-12-17 07:50:37.0
69	m36	m36	2009-01-21	2009-01-14	ADNI1	0.145	0.672	2021-12-17 07:50:37.0
69	bl	bl	2006-01-18	2006-01-17	ADNI1	0.091	0.214	2021-12-17 07:50:37.0
69	nv	m60	2011-01-20	2011-01-18	ADNIGO	0.599	1.788	2021-12-17 07:50:37.0
69	m120	m120	2016-02-03	2016-01-19	ADNI2	0.327	1.06	2021-12-17 07:50:37.0
69	m144	m144	2018-02-09	2018-01-23	ADNI3	0.557	1.492	2021-12-17 07:50:37.0
69	m156	m156	2019-01-30	2019-01-23	ADNI3	0.175	0.845	2021-12-17 07:50:37.0
69	m168	m168	2020-01-27	2020-01-23	ADNI3	0.336	1.098	2021-12-17 07:50:37.0
69	m96	m96	2014-01-31	2014-01-28	ADNI2	0.463	1.788	2021-12-17 07:50:37.0
69	m108	m108	2015-02-27	2015-01-30	ADNI2	0.853	1.368	2021-12-17 07:50:37.0
69	m06	m06	2006-07-11	2006-07-11	ADNI1	0.692	1.184	2021-12-17 07:50:37.0
70	nv	bl	2006-02-02	2006-02-02	ADNI1	0.062	0.553	2021-12-17 07:50:37.0
70	nv	m12	2007-03-22	2007-03-19	ADNI1	0.144	-0.167	2021-12-17 07:50:37.0
70	nv	m06	2006-09-13	2006-09-01	ADNI1	-0.054	0.948	2021-12-17 07:50:37.0
72	v11	m84	2013-01-17	2013-01-08	ADNI2	0.545	0.412	2021-12-17 07:50:37.0
72	m72	m72	2012-01-23	2012-01-10	ADNI2	0.362	-0.352	2021-12-17 07:50:37.0
72	nv	m60	2011-01-12	2011-01-11	ADNIGO	0.749	0.537	2021-12-17 07:50:37.0
72	bl	bl	2006-01-24	2006-01-17	ADNI1	0.861	0.537	2021-12-17 07:50:37.0
72	m12	m12	2007-03-22	2007-01-18	ADNI1	1.14	0.725	2021-12-17 07:50:37.0
72	v21	m96	2014-01-22	2014-01-22	ADNI2	0.25	0.008	2021-12-17 07:50:37.0
72	m24	m24	2008-02-08	2008-01-24	ADNI1	0.872	0.208	2021-12-17 07:50:37.0
72	m48	m48	2010-02-02	2010-01-27	ADNI1	0.629	0.214	2021-12-17 07:50:37.0
72	m36	m36	2009-03-09	2009-02-10	ADNI1	0.894	0.394	2021-12-17 07:50:37.0
72	v41	m120	2016-03-03	2016-03-02	ADNI2	0.34	0.209	2021-12-17 07:50:37.0
72	m06	m06	2006-08-02	2006-07-19	ADNI1	1.021	0.253	2021-12-17 07:50:37.0
72	m168	m168	2020-03-30	2019-10-16	ADNI3	0.573	-0.062	2021-12-17 07:50:37.0
72	m162	m162	2020-03-30	2019-10-16	ADNI3	0.556	-0.049	2021-12-17 07:50:37.0
72	m144	m144	2017-10-30	2017-10-24	ADNI3	-0.064	0.088	2021-12-17 07:50:37.0
74	nv	bl	2006-01-04	2006-01-04	ADNI1	0.509	0.723	2021-12-17 07:50:37.0
74	nv	m72	2012-01-10	2012-01-05	ADNIGO	1.246	0.444	2021-12-17 07:50:37.0
74	nv	m48	2010-01-11	2010-01-07	ADNI1	0.688	1.419	2021-12-17 07:50:37.0
74	m24	m24	2008-01-14	2008-01-09	ADNI1	0.782	1.254	2021-12-17 07:50:37.0
74	y4	m180	2021-02-04	2021-01-11	ADNI3	0.7	1.032	2021-12-17 07:50:37.0
74	m12	m12	2007-01-23	2007-01-12	ADNI1	1.246	1.818	2021-12-17 07:50:37.0
74	m36	m36	2009-01-19	2009-01-15	ADNI1	1.329	1.29	2021-12-17 07:50:37.0
74	v11	m96	2014-03-14	2014-01-16	ADNI2	0.846	1.589	2021-12-17 07:50:37.0
74	m132	m132	2017-01-24	2017-01-17	ADNI3	0.502	1.589	2021-12-17 07:50:37.0
74	y2	m156	2019-07-22	2019-01-22	ADNI3	0.2		2021-12-17 07:50:37.0
74	m108	m108	2015-02-05	2015-02-05	ADNI2	1.195	-0.06	2021-12-17 07:50:37.0
74	m06	m06	2006-07-11	2006-07-07	ADNI1	1.825	1.817	2021-12-17 07:50:37.0
74	m84	m84	2013-01-04	2012-12-11	ADNI2	1.26	0.729	2021-12-17 07:50:37.0
74	nv	m60	2011-01-21	2010-12-27	ADNIGO	1.203	0.832	2021-12-17 07:50:37.0
76	bl	bl	2006-01-12	2006-01-12	ADNI1	-0.872	-0.153	2021-12-17 07:50:37.0
76	m12	m12	2007-03-15	2007-01-23	ADNI1	-0.444	0.016	2021-12-17 07:50:37.0
76	m06	m06	2006-07-18	2006-07-14	ADNI1	-0.587	-0.373	2021-12-17 07:50:37.0
76	m24	m24	2008-10-23	2008-10-22	ADNI1	-0.869	-0.436	2021-12-17 07:50:37.0
77	m36	m36	2009-02-03	2009-01-29	ADNI1	-2.275	-1.743	2021-12-17 07:50:37.0
77	bl	bl	2006-02-09	2006-02-08	ADNI1	-1.022	-0.962	2021-12-17 07:50:37.0
77	m12	m12	2007-03-08	2007-02-23	ADNI1	-1.252	-1.069	2021-12-17 07:50:37.0
77	m24	m24	2008-06-26	2008-06-23	ADNI1	-1.473	-1.845	2021-12-17 07:50:37.0
77	m06	m06	2006-08-24	2006-08-21	ADNI1	-1.094	-1.004	2021-12-17 07:50:37.0
77	m18	m18	2007-09-19	2007-08-30	ADNI1	-1.58	-1.277	2021-12-17 07:50:37.0
78	nv	m12	2007-01-12	2007-01-11	ADNI1	-2.296	-3.011	2021-12-17 07:50:37.0
78	bl	bl	2006-01-17	2006-01-12	ADNI1	-1.261	-1.153	2021-12-17 07:50:37.0
78	m06	m06	2006-07-11	2006-07-11	ADNI1	-1.291	-2.25	2021-12-17 07:50:37.0
78	m18	m18	2007-07-24	2007-07-24	ADNI1	-2.811	-2.719	2021-12-17 07:50:37.0
80	m12	m12	2007-01-09	2007-01-09	ADNI1	-0.278	0.747	2021-12-17 07:50:37.0
80	bl	bl	2006-01-19	2006-01-13	ADNI1	-0.47	0.537	2021-12-17 07:50:37.0
80	m24	m24	2008-01-25	2008-01-17	ADNI1	-0.87	0.136	2021-12-17 07:50:37.0
80	nv	m36	2009-02-03	2009-01-30	ADNI1	-1.093	0.088	2021-12-17 07:50:37.0
80	nv	m48	2010-12-01	2010-06-08	ADNI1	-0.817	0.099	2021-12-17 07:50:37.0
80	m06	m06	2006-07-27	2006-07-19	ADNI1	-0.601	0.067	2021-12-17 07:50:37.0
80	nv	m18	2007-08-02	2007-07-26	ADNI1	-0.548	1.062	2021-12-17 07:50:37.0
81	m24	m24	2008-01-15	2008-01-15	ADNI1	1.646	1.574	2021-12-17 07:50:37.0
81	m12	m12	2007-01-16	2007-01-16	ADNI1	0.826	1.067	2021-12-17 07:50:37.0
81	bl	bl	2006-01-26	2006-01-25	ADNI1	1.702	1.373	2021-12-17 07:50:37.0
81	m36	m36	2009-02-10	2009-02-10	ADNI1	1.508	1.118	2021-12-17 07:50:37.0
81	nv	m48	2010-03-11	2010-03-11	ADNI1	1.247	1.574	2021-12-17 07:50:37.0
81	m06	m06	2006-07-25	2006-07-25	ADNI1	2.079	0.314	2021-12-17 07:50:37.0
83	m12	m12	2007-01-11	2007-01-09	ADNI1	-1.639	-0.078	2021-12-17 07:50:37.0
83	bl	bl	2006-01-27	2006-01-19	ADNI1	-1.607	-0.459	2021-12-17 07:50:37.0
83	m24	m24	2008-02-01	2008-01-31	ADNI1	-1.508	-1.022	2021-12-17 07:50:37.0
83	m06	m06	2006-07-06	2006-07-06	ADNI1	-1.388	0.588	2021-12-17 07:50:37.0
84	m24	m24	2008-01-25	2008-01-22	ADNI1	-0.654	-0.052	2021-12-17 07:50:37.0
84	bl	bl	2006-01-25	2006-01-24	ADNI1	-0.712	0.033	2021-12-17 07:50:37.0
84	m12	m12	2007-01-26	2007-01-25	ADNI1	-0.958	0.537	2021-12-17 07:50:37.0
84	m36	m36	2009-03-19	2009-03-19	ADNI1	-1.07	-0.311	2021-12-17 07:50:37.0
84	m48	m48	2010-03-25	2010-03-25	ADNI1	-1.449	0.725	2021-12-17 07:50:37.0
84	m06	m06	2006-07-31	2006-07-27	ADNI1	-0.461	0.259	2021-12-17 07:50:37.0
86	m36	m36	2009-04-29	2009-04-28	ADNI1	2.173	2.397	2021-12-17 07:50:37.0
86	m12	m12	2007-05-01	2007-05-01	ADNI1	2.283	1.596	2021-12-17 07:50:37.0
86	m24	m24	2008-05-05	2008-05-05	ADNI1	1.838	2.162	2021-12-17 07:50:37.0
86	bl	bl	2006-05-09	2006-05-08	ADNI1	1.663	2.046	2021-12-17 07:50:37.0
86	nv	m48	2010-06-29	2010-06-21	ADNI1	1.545	2.028	2021-12-17 07:50:37.0
86	m06	m06	2006-10-30	2006-10-30	ADNI1	1.699	1.696	2021-12-17 07:50:37.0
87	bl	bl	2006-02-06	2006-02-01	ADNI1	-0.743	1.576	2021-12-17 07:50:37.0
87	m12	m12	2007-02-09	2007-02-09	ADNI1	-1.115	1.23	2021-12-17 07:50:37.0
87	m18	m18	2007-08-02	2007-08-01	ADNI1	-1.279	0.403	2021-12-17 07:50:37.0
87	m06	m06	2006-08-22	2006-08-21	ADNI1	-0.71	1.982	2021-12-17 07:50:37.0
88	m12	m12	2007-06-30	2007-02-12	ADNI1	-2.369	-2.17	2021-12-17 07:50:37.0
88	bl	bl	2006-02-20	2006-02-13	ADNI1	-1.666	-1.374	2021-12-17 07:50:37.0
88	nv	m24	2008-04-07	2008-03-19	ADNI1	-2.044		2021-12-17 07:50:37.0
88	m06	m06	2006-09-06	2006-08-14	ADNI1	-1.385	-1.78	2021-12-17 07:50:37.0
89	bl	bl	2006-02-22	2006-01-31	ADNI1	1.594	1.187	2021-12-17 07:50:37.0
89	m36	m36	2009-03-10	2009-02-05	ADNI1	1.619	2.581	2021-12-17 07:50:37.0
89	m24	m24	2008-02-25	2008-02-06	ADNI1	1.735	2.994	2021-12-17 07:50:37.0
89	m12	m12	2007-02-23	2007-02-15	ADNI1	1.457	2.402	2021-12-17 07:50:37.0
89	v31	m108	2015-02-20	2015-02-18	ADNI2	2.007	2.581	2021-12-17 07:50:37.0
89	init	m156	2020-09-03	2019-08-06	ADNI3	1.634	3.033	2021-12-17 07:50:37.0
89	init	m162	2020-09-03	2019-08-06	ADNI3	1.709	2.961	2021-12-17 07:50:37.0
89	m06	m06	2006-08-28	2006-08-24	ADNI1	1.72	2.994	2021-12-17 07:50:37.0
89	nv	m48	2010-10-05	2010-09-28	ADNIGO	1.509	1.818	2021-12-17 07:50:37.0
89	m72	m72	2011-10-26	2011-10-05	ADNI2	1.441	1.818	2021-12-17 07:50:37.0
89	m84	m84	2012-10-09	2012-10-09	ADNI2	1.85	2.581	2021-12-17 07:50:37.0
89	v21	m96	2013-11-25	2013-11-22	ADNI2	1.529	2.046	2021-12-17 07:50:37.0
90	m36	m36	2009-01-26	2009-01-20	ADNI1	2.079	0.272	2021-12-17 07:50:37.0
90	bl	bl	2006-02-01	2006-01-24	ADNI1	2.281	0.214	2021-12-17 07:50:37.0
90	m12	m12	2007-02-25	2007-02-01	ADNI1	1.75	0.6	2021-12-17 07:50:37.0
90	m24	m24	2008-02-14	2008-02-13	ADNI1	1.789	1.167	2021-12-17 07:50:37.0
90	m06	m06	2006-08-10	2006-08-07	ADNI1	2.451	0.272	2021-12-17 07:50:37.0
91	bl	bl	2006-01-08	2006-01-03	ADNI1	0.079	-1.077	2021-12-17 07:50:37.0
91	m24	m24	2008-01-21	2008-01-14	ADNI1	-0.075	-1.151	2021-12-17 07:50:37.0
91	m12	m12	2007-03-26	2007-01-16	ADNI1	0.593	-1.566	2021-12-17 07:50:37.0
91	m06	m06	2006-07-01	2006-06-27	ADNI1	0.403	-1.168	2021-12-17 07:50:37.0
93	bl	bl	2006-01-26	2006-01-26	ADNI1	-1.526	-1.601	2021-12-17 07:50:37.0
93	m24	m24	2008-01-29	2008-01-28	ADNI1	-1.165		2021-12-17 07:50:37.0
93	m12	m12	2007-02-15	2007-02-13	ADNI1	-2.573	-3.057	2021-12-17 07:50:37.0
93	nv	m06	2006-08-03	2006-08-03	ADNI1	-1.724	-2.429	2021-12-17 07:50:37.0
94	bl	bl	2006-01-09	2006-01-05	ADNI1	-1.284	-2.485	2021-12-17 07:50:37.0
94	m24	m24	2008-01-16	2008-01-12	ADNI1	-1.734	-3.011	2021-12-17 07:50:37.0
94	m12	m12	2007-04-02	2007-01-23	ADNI1	-1.643	-2.485	2021-12-17 07:50:37.0
94	m06	m06	2006-06-28	2006-06-26	ADNI1	-1.57	-2.741	2021-12-17 07:50:37.0
95	m24	m24	2008-01-03	2008-01-03	ADNI1	0.406	0.935	2021-12-17 07:50:37.0
95	m12	m12	2007-01-05	2007-01-04	ADNI1	0.558	0.747	2021-12-17 07:50:37.0
95	bl	bl	2006-01-09	2006-01-09	ADNI1	0.853	-0.274	2021-12-17 07:50:37.0
95	m06	m06	2006-07-06	2006-07-06	ADNI1	0.803	0.314	2021-12-17 07:50:37.0
96	m12	m12	2007-01-30	2007-01-30	ADNI1	1.609	1.954	2021-12-17 07:50:37.0
96	bl	bl	2006-01-31	2006-01-31	ADNI1	1.798	0.521	2021-12-17 07:50:37.0
96	nv	m60	2011-02-01	2011-01-31	ADNIGO	1.705	2.636	2021-12-17 07:50:37.0
96	v21	m96	2014-01-31	2014-01-31	ADNI2	2.613	1.918	2021-12-17 07:50:37.0
96	v06	m72	2012-02-06	2012-02-03	ADNI2	2.117	1.982	2021-12-17 07:50:37.0
96	v11	m84	2013-02-07	2013-02-07	ADNI2	2.072	2.159	2021-12-17 07:50:37.0
96	m36	m36	2009-02-10	2009-02-10	ADNI1	2.055	1.721	2021-12-17 07:50:37.0
96	m48	m48	2010-02-12	2010-02-12	ADNI1	2.035	2.159	2021-12-17 07:50:37.0
96	y4	m180	2021-03-10	2021-02-23	ADNI3	1.713	0.519	2021-12-17 07:50:37.0
96	m24	m24	2008-03-12	2008-02-29	ADNI1	1.98	2.028	2021-12-17 07:50:37.0
96	y2	m156	2019-03-07	2019-03-05	ADNI3	2.322	1.886	2021-12-17 07:50:37.0
96	m132	m132	2017-03-06	2017-03-06	ADNI3	2.067	2.729	2021-12-17 07:50:37.0
96	m120	m120	2016-03-09	2016-03-07	ADNI2	2.001	2.159	2021-12-17 07:50:37.0
96	m06	m06	2006-07-17	2006-07-12	ADNI1	1.65	1.783	2021-12-17 07:50:37.0
97	bl	bl	2006-03-31	2006-02-22	ADNI1	1.94	1.452	2021-12-17 07:50:37.0
97	nv	m12	2007-04-03	2007-03-12	ADNI1	2.271	0.337	2021-12-17 07:50:37.0
97	m24	m24	2008-05-07	2008-03-27	ADNI1	1.878	1.06	2021-12-17 07:50:37.0
97	m36	m36	2009-05-01	2009-04-14	ADNI1	2.514	0.872	2021-12-17 07:50:37.0
97	m06	m06	2006-09-25	2006-09-19	ADNI1	2.029	1.167	2021-12-17 07:50:37.0
98	m06	m06	2007-01-15	2007-01-09	ADNI1	-0.118	-0.155	2021-12-17 07:50:37.0
98	bl	bl	2006-03-29	2006-03-29	ADNI1	-0.003	-0.721	2021-12-17 07:50:37.0
98	nv	m36	2009-04-03	2009-04-02	ADNI1	-0.556	-1.387	2021-12-17 07:50:37.0
98	m12	m12	2007-04-26	2007-04-04	ADNI1	0.407	-0.81	2021-12-17 07:50:37.0
98	m24	m24	2008-06-17	2008-06-11	ADNI1	-0.133	-1.133	2021-12-17 07:50:37.0
101	nv	bl	2006-01-09	2006-01-04	ADNI1	-0.051	1.483	2021-12-17 07:50:37.0
101	m48	m48	2010-02-03	2010-01-28	ADNI1	-0.521	1.227	2021-12-17 07:50:37.0
101	nv	m12	2007-01-30	2007-01-29	ADNI1	-0.073	2.027	2021-12-17 07:50:37.0
101	m72	m72	2012-02-23	2012-02-16	ADNI2	-0.718	0.958	2021-12-17 07:50:37.0
101	m84	m84	2013-03-27	2013-03-25	ADNI2	-0.782	-0.018	2021-12-17 07:50:37.0
101	nv	m06	2006-07-06	2006-07-06	ADNI1	0.262	1.664	2021-12-17 07:50:37.0
101	nv	m18	2007-07-12	2007-07-11	ADNI1	0.021	1.851	2021-12-17 07:50:37.0
101	m24	m24	2007-12-19	2007-12-12	ADNI1	0.093	1.605	2021-12-17 07:50:37.0
101	nv	m36	2008-12-30	2008-12-23	ADNI1	-0.247	1.145	2021-12-17 07:50:37.0
102	m12	m12	2007-01-12	2007-01-12	ADNI1	-1	-1.831	2021-12-17 07:50:37.0
102	m36	m36	2009-04-06	2009-01-12	ADNI1	-2.299	-2.435	2021-12-17 07:50:37.0
102	nv	bl	2006-07-20	2006-01-13	ADNI1	-0.203	-1.118	2021-12-17 07:50:37.0
102	m24	m24	2008-01-23	2008-01-18	ADNI1	-1.513	-1.831	2021-12-17 07:50:37.0
102	nv	m06	2006-09-08	2006-07-13	ADNI1	-0.383	-0.54	2021-12-17 07:50:37.0
102	m18	m18	2007-07-16	2007-07-13	ADNI1	-1.332	-1.457	2021-12-17 07:50:37.0
103	bl	bl	2006-02-06	2006-02-02	ADNI1	-0.897	-0.437	2021-12-17 07:50:37.0
103	m06	m06	2006-08-10	2006-08-08	ADNI1	-1.762	-2.741	2021-12-17 07:50:37.0
106	m36	m36	2009-03-13	2009-01-20	ADNI1	0.682	1.184	2021-12-17 07:50:37.0
106	nv	m48	2010-02-01	2010-01-21	ADNI1	0.439	0.663	2021-12-17 07:50:37.0
106	m84	m84	2013-03-05	2013-01-22	ADNI2	-0.263	0.6	2021-12-17 07:50:37.0
106	nv	m60	2011-01-27	2011-01-24	ADNIGO	0.083	0.68	2021-12-17 07:50:37.0
106	v06	m72	2012-03-20	2012-01-25	ADNI2	-0.166	1.212	2021-12-17 07:50:37.0
106	m96	m96	2014-01-29	2014-01-28	ADNI2	-0.936	-0.576	2021-12-17 07:50:37.0
106	m12	m12	2007-03-21	2007-01-30	ADNI1	1.162	1.452	2021-12-17 07:50:37.0
106	bl	bl	2006-02-02	2006-02-01	ADNI1	0.728	1.329	2021-12-17 07:50:37.0
106	m108	m108	2015-02-04	2015-02-04	ADNI2	-1.777	-0.139	2021-12-17 07:50:37.0
106	nv	m24	2008-02-06	2008-02-06	ADNI1	0.713	1.189	2021-12-17 07:50:37.0
106	v41	m120	2016-02-29	2016-02-29	ADNI2	-1.963	-1.313	2021-12-17 07:50:37.0
106	m132	m132	2017-10-19	2017-06-28	ADNI3	-2.654	-1.692	2021-12-17 07:50:37.0
106	m138	m138	2017-10-19	2017-06-28	ADNI3	-3.684	-1.587	2021-12-17 07:50:37.0
106	m06	m06	2006-08-03	2006-08-01	ADNI1	0.812	0.943	2021-12-17 07:50:37.0
106	y2	m162	2020-04-21	2019-10-09	ADNI3	-3.683	-2.761	2021-12-17 07:50:37.0
106	y2	m168	2020-04-21	2019-10-09	ADNI3	-1.918	-2.835	2021-12-17 07:50:37.0
106	m156	m156	2018-10-15	2018-10-11	ADNI3	-1.897	-2.788	2021-12-17 07:50:37.0
106	m150	m150	2018-10-15	2018-10-11	ADNI3	-2.613	-2.604	2021-12-17 07:50:37.0
107	m24	m24	2008-02-25	2008-02-25	ADNI1	0.963	1.967	2021-12-17 07:50:37.0
107	nv	m12	2007-02-26	2007-02-26	ADNI1	0.501	2.123	2021-12-17 07:50:37.0
107	bl	bl	2006-02-28	2006-02-27	ADNI1	1.405	2.398	2021-12-17 07:50:37.0
107	m36	m36	2009-06-04	2009-06-02	ADNI1	0.682	2.398	2021-12-17 07:50:37.0
107	m60	m60	2011-07-21	2011-06-08	ADNI2	0.632	2.543	2021-12-17 07:50:37.0
107	nv	m48	2010-06-29	2010-06-29	ADNI1	0.601	1.701	2021-12-17 07:50:37.0
107	m06	m06	2006-08-29	2006-08-28	ADNI1	1.172	1.783	2021-12-17 07:50:37.0
107	v11	m72	2012-09-28	2012-09-06	ADNI2	0.646	1.222	2021-12-17 07:50:37.0
107	nv	m18	2007-09-11	2007-09-10	ADNI1	0.669	1.887	2021-12-17 07:50:37.0
108	m72	m72	2012-03-30	2012-02-07	ADNI2	-2.684	-2.719	2021-12-17 07:50:37.0
108	m36	m36	2009-03-10	2009-02-12	ADNI1	-1.265	-0.861	2021-12-17 07:50:37.0
108	bl	bl	2006-02-14	2006-02-14	ADNI1	-0.924	0.12	2021-12-17 07:50:37.0
108	nv	m60	2011-04-05	2011-02-15	ADNIGO	-1.913	-2.553	2021-12-17 07:50:37.0
108	nv	m12	2007-03-23	2007-02-22	ADNI1	-0.959	0.209	2021-12-17 07:50:37.0
108	m48	m48	2010-02-26	2010-02-25	ADNI1	-1.784	-2.579	2021-12-17 07:50:37.0
108	nv	m24	2008-05-13	2008-02-26	ADNI1	-1.419	-0.657	2021-12-17 07:50:37.0
108	m06	m06	2006-08-20	2006-08-08	ADNI1	-0.761	0.209	2021-12-17 07:50:37.0
108	m18	m18	2007-08-17	2007-08-09	ADNI1	-1.427	0.537	2021-12-17 07:50:37.0
109	nv	bl	2006-01-30	2006-01-27	ADNI1	-1.004	-0.88	2021-12-17 07:50:37.0
109	m12	m12	2007-03-19	2007-02-02	ADNI1	-1.544	-1.936	2021-12-17 07:50:37.0
109	m24	m24	2008-04-10	2008-03-07	ADNI1	-2.254	-2.284	2021-12-17 07:50:37.0
109	m06	m06	2006-07-28	2006-07-28	ADNI1	-1.406	-1.7	2021-12-17 07:50:37.0
110	m24	m24	2009-01-26	2009-01-20	ADNI1	-1.563	-0.257	2021-12-17 07:50:37.0
110	bl	bl	2006-03-06	2006-03-06	ADNI1	-0.758	0.016	2021-12-17 07:50:37.0
110	m12	m12	2007-03-09	2007-03-06	ADNI1	-0.555	0.278	2021-12-17 07:50:37.0
110	m06	m06	2006-08-29	2006-08-28	ADNI1	-0.294	0.295	2021-12-17 07:50:37.0
111	bl	bl	2006-02-10	2006-01-31	ADNI1	-0.958	-1.457	2021-12-17 07:50:37.0
111	m12	m12	2007-02-25	2007-02-08	ADNI1	-1.181	-1.831	2021-12-17 07:50:37.0
111	m06	m06	2006-09-01	2006-08-21	ADNI1	-1.229	-1.368	2021-12-17 07:50:37.0
112	m72	m72	2012-01-25	2012-01-18	ADNI2	0.961	0.766	2021-12-17 07:50:37.0
112	nv	m60	2011-02-10	2011-01-21	ADNIGO	1.041	0.527	2021-12-17 07:50:37.0
112	m36	m36	2009-02-02	2009-01-23	ADNI1	1.294	0.834	2021-12-17 07:50:37.0
112	m84	m84	2013-02-28	2013-01-23	ADNI2	0.817	0.832	2021-12-17 07:50:37.0
112	v21	m96	2014-02-28	2014-01-23	ADNI2	0.916	0.832	2021-12-17 07:50:37.0
112	nv	m48	2010-02-02	2010-01-28	ADNI1	1.152	0.777	2021-12-17 07:50:37.0
112	m24	m24	2008-01-31	2008-01-29	ADNI1	2.224	1.067	2021-12-17 07:50:37.0
112	bl	bl	2006-02-03	2006-02-01	ADNI1	1.241	1.316	2021-12-17 07:50:37.0
112	v41	m120	2016-05-27	2016-02-05	ADNI2	-0.087	0.016	2021-12-17 07:50:37.0
112	m12	m12	2007-02-08	2007-02-07	ADNI1	1.539	1.316	2021-12-17 07:50:37.0
112	m108	m108	2015-07-09	2015-05-19	ADNI2	0.088	0.672	2021-12-17 07:50:37.0
112	m132	m132	2018-02-01	2017-07-07	ADNI3	-0.38	0.016	2021-12-17 07:50:37.0
112	m138	m138	2018-02-01	2017-07-07	ADNI3	-0.909	0.071	2021-12-17 07:50:37.0
112	m144	m144	2018-08-30	2018-07-18	ADNI3	-0.422	0.088	2021-12-17 07:50:37.0
112	m150	m150	2018-08-30	2018-07-18	ADNI3	-0.891	0.144	2021-12-17 07:50:37.0
112	m06	m06	2006-07-28	2006-07-27	ADNI1	1.246	1.233	2021-12-17 07:50:37.0
112	m18	m18	2007-08-03	2007-07-30	ADNI1	1.237	1.29	2021-12-17 07:50:37.0
113	v21	m96	2014-03-04	2014-03-04	ADNI2	0.812	-0.171	2021-12-17 07:50:37.0
113	m84	m84	2013-03-05	2013-03-05	ADNI2	0.885	-0.256	2021-12-17 07:50:37.0
113	m72	m72	2012-04-25	2012-03-08	ADNI2	1.172	-0.073	2021-12-17 07:50:37.0
113	m60	m60	2011-04-04	2011-03-09	ADNIGO	1.13	-0.002	2021-12-17 07:50:37.0
113	m36	m36	2009-03-12	2009-03-11	ADNI1	1.328	0.979	2021-12-17 07:50:37.0
113	m12	m12	2007-03-21	2007-03-12	ADNI1	1.195	0.899	2021-12-17 07:50:37.0
113	bl	bl	2006-03-17	2006-03-15	ADNI1	1.183	0.338	2021-12-17 07:50:37.0
113	m24	m24	2008-05-14	2008-03-17	ADNI1	1.441	0.644	2021-12-17 07:50:37.0
113	m48	m48	2010-05-18	2010-04-08	ADNI1	1.01	0.238	2021-12-17 07:50:37.0
113	v31	m108	2016-06-03	2016-05-25	ADNI2	0.925	-0.883	2021-12-17 07:50:37.0
113	m06	m06	2006-09-14	2006-09-13	ADNI1	1.202	0.314	2021-12-17 07:50:37.0
116	m12	m12	2007-02-13	2007-02-06	ADNI1	0.484	1.06	2021-12-17 07:50:37.0
116	nv	m72	2012-02-10	2012-02-06	ADNIGO	0.428	0.747	2021-12-17 07:50:37.0
116	m84	m84	2013-03-18	2013-02-07	ADNI2	0.052	0.935	2021-12-17 07:50:37.0
116	nv	m60	2011-03-24	2011-02-10	ADNIGO	0.252	0.872	2021-12-17 07:50:37.0
116	m24	m24	2008-02-15	2008-02-13	ADNI1	0.383	1.06	2021-12-17 07:50:37.0
116	bl	bl	2006-02-16	2006-02-15	ADNI1	0.117	0.763	2021-12-17 07:50:37.0
116	m48	m48	2010-06-04	2010-02-17	ADNI1	0.237	2.123	2021-12-17 07:50:37.0
116	m36	m36	2009-03-02	2009-02-26	ADNI1	0.267	1.222	2021-12-17 07:50:37.0
116	m96	m96	2014-03-21	2014-03-19	ADNI2	-0.137	0.312	2021-12-17 07:50:37.0
116	m18	m18	2007-08-08	2007-08-08	ADNI1	0.145	0.814	2021-12-17 07:50:37.0
116	m06	m06	2006-09-01	2006-08-30	ADNI1	0.191	1.368	2021-12-17 07:50:37.0
118	m24	m24	2008-02-07	2008-02-04	ADNI1	0.364	1.875	2021-12-17 07:50:37.0
118	nv	m12	2007-02-13	2007-02-08	ADNI1	0.568	0.995	2021-12-17 07:50:37.0
118	m36	m36	2009-02-11	2009-02-09	ADNI1	0.13	1.222	2021-12-17 07:50:37.0
118	nv	bl	2006-03-07	2006-02-10	ADNI1	0.203	0.725	2021-12-17 07:50:37.0
118	nv	m60	2011-04-21	2011-02-10	ADNIGO	0.044	0.12	2021-12-17 07:50:37.0
118	nv	m72	2012-02-17	2012-02-13	ADNIGO	0.2	-0.436	2021-12-17 07:50:37.0
118	nv	m48	2010-02-18	2010-02-15	ADNI1	0.356	0.935	2021-12-17 07:50:37.0
118	m06	m06	2006-08-28	2006-08-14	ADNI1	-0.151	0.537	2021-12-17 07:50:37.0
120	m24	m24	2008-02-07	2008-02-06	ADNI1	0.966	0.552	2021-12-17 07:50:37.0
120	nv	bl	2006-03-07	2006-02-16	ADNI1	0.156	1.589	2021-12-17 07:50:37.0
120	m12	m12	2007-02-22	2007-02-16	ADNI1	0.37	1.067	2021-12-17 07:50:37.0
120	v06	m84	2013-03-18	2013-02-22	ADNI2	0.742	1.06	2021-12-17 07:50:37.0
120	m36	m36	2009-02-24	2009-02-23	ADNI1	1.182	0.501	2021-12-17 07:50:37.0
120	m48	m48	2010-03-18	2010-02-24	ADNI1	0.827	0.438	2021-12-17 07:50:37.0
120	nv	m60	2011-03-14	2011-02-24	ADNIGO	0.784	0.969	2021-12-17 07:50:37.0
120	v11	m96	2014-03-14	2014-02-24	ADNI2	0.932	0.385	2021-12-17 07:50:37.0
120	m108	m108	2015-02-24	2015-02-24	ADNI2	0.56	0.644	2021-12-17 07:50:37.0
120	nv	m72	2012-04-12	2012-03-16	ADNIGO	0.906	0.979	2021-12-17 07:50:37.0
120	m132	m132	2017-03-29	2017-03-29	ADNI3	0.702	0.444	2021-12-17 07:50:37.0
120	nv	m06	2006-08-04	2006-08-02	ADNI1	0.745	1.603	2021-12-17 07:50:37.0
123	m12	m12	2007-02-09	2007-02-01	ADNI1	1.313	1.236	2021-12-17 07:50:37.0
123	m48	m48	2010-02-01	2010-02-01	ADNI1	1.235	1.29	2021-12-17 07:50:37.0
123	m36	m36	2009-02-05	2009-02-05	ADNI1	1.482	0.778	2021-12-17 07:50:37.0
123	nv	bl	2006-02-10	2006-02-07	ADNI1	1.709	1.452	2021-12-17 07:50:37.0
123	m120	m120	2016-02-10	2016-02-10	ADNI2	-0.204	0.985	2021-12-17 07:50:37.0
123	m96	m96	2014-02-14	2014-02-12	ADNI2	0.515	0.832	2021-12-17 07:50:37.0
123	m72	m72	2012-03-06	2012-02-23	ADNI2	1.006	0.338	2021-12-17 07:50:37.0
123	m108	m108	2015-03-10	2015-03-03	ADNI2	0.209	0.898	2021-12-17 07:50:37.0
123	nv	m60	2011-03-08	2011-03-08	ADNIGO	1.463	0.652	2021-12-17 07:50:37.0
123	nv	m24	2008-04-17	2008-03-20	ADNI1	1.51	0.955	2021-12-17 07:50:37.0
123	m84	m84	2013-04-10	2013-03-21	ADNI2	0.607	0.725	2021-12-17 07:50:37.0
123	m06	m06	2006-08-22	2006-08-17	ADNI1	1.191	0.832	2021-12-17 07:50:37.0
125	m108	m108	2015-01-26	2015-01-22	ADNI2	0.644	0.543	2021-12-17 07:50:37.0
125	m12	m12	2007-02-01	2007-01-26	ADNI1	0.285	1.101	2021-12-17 07:50:37.0
125	bl	bl	2006-02-06	2006-02-01	ADNI1	0.225	1.605	2021-12-17 07:50:37.0
125	m24	m24	2008-02-06	2008-02-01	ADNI1	0.484	1.167	2021-12-17 07:50:37.0
125	nv	m36	2009-02-10	2009-02-02	ADNI1	0.755	1.698	2021-12-17 07:50:37.0
125	m48	m48	2010-03-08	2010-03-02	ADNI1	0.101	1.783	2021-12-17 07:50:37.0
125	m60	m60	2011-06-10	2011-05-26	ADNI2	0.675	1.167	2021-12-17 07:50:37.0
125	v21	m84	2013-06-08	2013-06-05	ADNI2	0.432	0.553	2021-12-17 07:50:37.0
125	v11	m72	2012-07-03	2012-06-27	ADNI2	0.608	1.492	2021-12-17 07:50:37.0
125	m06	m06	2006-08-08	2006-08-07	ADNI1	0.1	1.06	2021-12-17 07:50:37.0
126	m72	m72	2012-02-10	2012-02-09	ADNI2	-1.404	-0.61	2021-12-17 07:50:37.0
126	v21	m96	2014-03-07	2014-02-10	ADNI2	-1.938	-0.65	2021-12-17 07:50:37.0
126	bl	bl	2006-02-16	2006-02-16	ADNI1	0.026	1.233	2021-12-17 07:50:37.0
126	nv	m12	2007-03-28	2007-02-22	ADNI1	-0.311	0.832	2021-12-17 07:50:37.0
126	nv	m60	2011-02-25	2011-02-23	ADNIGO	-1.208	0.12	2021-12-17 07:50:37.0
126	m24	m24	2008-02-29	2008-02-29	ADNI1	-0.46	0.222	2021-12-17 07:50:37.0
126	m36	m36	2009-03-03	2009-03-03	ADNI1	-0.525	-0.632	2021-12-17 07:50:37.0
126	m48	m48	2010-03-04	2010-03-04	ADNI1	-0.816	1.359	2021-12-17 07:50:37.0
126	v31	m108	2015-03-26	2015-03-25	ADNI2	-2.296	-1.261	2021-12-17 07:50:37.0
126	v41	m120	2016-03-28	2016-03-25	ADNI2	-1.906	-1.652	2021-12-17 07:50:37.0
126	m84	m84	2013-04-04	2013-04-04	ADNI2	-1.65	-0.851	2021-12-17 07:50:37.0
126	m06	m06	2006-08-08	2006-08-08	ADNI1	-0.297	0.209	2021-12-17 07:50:37.0
126	m18	m18	2007-08-15	2007-08-14	ADNI1	-0.44	0.658	2021-12-17 07:50:37.0
127	v31	m96	2014-04-03	2014-02-03	ADNI2	0.874	0.535	2021-12-17 07:50:37.0
127	m168	m168	2020-02-17	2020-02-17	ADNI3	1.161	0.042	2021-12-17 07:50:37.0
127	v21	m84	2013-02-28	2013-02-20	ADNI2	1.121	0.979	2021-12-17 07:50:37.0
127	m12	m12	2007-03-02	2007-02-21	ADNI1	0.315	1.101	2021-12-17 07:50:37.0
127	m24	m24	2008-02-21	2008-02-21	ADNI1	0.355	1.01	2021-12-17 07:50:37.0
127	m120	m120	2016-02-23	2016-02-22	ADNI2	1.011	0.12	2021-12-17 07:50:37.0
127	bl	bl	2006-02-24	2006-02-24	ADNI1	0.508	-0.123	2021-12-17 07:50:37.0
127	m72	m72	2012-03-07	2012-02-27	ADNI2	1.093	0.433	2021-12-17 07:50:37.0
127	m36	m36	2009-03-26	2009-03-25	ADNI1	1.003	0.875	2021-12-17 07:50:37.0
127	v41	m108	2015-05-07	2015-04-10	ADNI2	0.493	0.444	2021-12-17 07:50:37.0
127	nv	m48	2010-04-14	2010-04-14	ADNI1	0.92	0.511	2021-12-17 07:50:37.0
127	v06	m60	2011-07-08	2011-07-06	ADNI2	0.836	0.049	2021-12-17 07:50:37.0
127	m06	m06	2006-08-23	2006-08-23	ADNI1	0.906	0.561	2021-12-17 07:50:37.0
127	m132	m132	2017-08-30	2017-08-23	ADNI3	1.25	0.565	2021-12-17 07:50:37.0
127	m138	m138	2017-08-30	2017-08-23	ADNI3	1.574	0.618	2021-12-17 07:50:37.0
127	m156	m156	2018-10-29	2018-10-22	ADNI3	1.236	0.433	2021-12-17 07:50:37.0
127	m150	m150	2018-10-29	2018-10-22	ADNI3	1.386	0.498	2021-12-17 07:50:37.0
127	y3	m174	2020-11-05	2020-11-04	ADNI3	0.895	0.175	2021-12-17 07:50:37.0
127	y3	m180	2020-11-05	2020-11-04	ADNI3	0.744	0.166	2021-12-17 07:50:37.0
128	nv	m60	2011-02-10	2011-02-02	ADNIGO	-2.662	-2.429	2021-12-17 07:50:37.0
128	nv	bl	2006-02-07	2006-02-06	ADNI1	0.113	1.233	2021-12-17 07:50:37.0
128	nv	m24	2008-02-13	2008-02-07	ADNI1	-0.753	0.725	2021-12-17 07:50:37.0
128	nv	m36	2009-02-17	2009-02-12	ADNI1	-0.516	-0.185	2021-12-17 07:50:37.0
128	m12	m12	2007-02-19	2007-02-15	ADNI1	-0.011	1.131	2021-12-17 07:50:37.0
128	nv	m48	2010-02-24	2010-02-24	ADNI1	-1.582	-1.177	2021-12-17 07:50:37.0
128	m06	m06	2006-08-15	2006-08-14	ADNI1	0.223	1.101	2021-12-17 07:50:37.0
128	m18	m18	2007-08-20	2007-08-20	ADNI1	-0.093	0.209	2021-12-17 07:50:37.0
129	m12	m12	2007-02-22	2007-02-09	ADNI1	-0.809	-0.842	2021-12-17 07:50:37.0
129	bl	bl	2006-02-13	2006-02-13	ADNI1	-1.137	-0.196	2021-12-17 07:50:37.0
129	m24	m24	2008-02-19	2008-02-19	ADNI1	-0.792	0.091	2021-12-17 07:50:37.0
129	m06	m06	2006-08-15	2006-08-09	ADNI1	-0.875	-0.085	2021-12-17 07:50:37.0
130	bl	bl	2006-02-07	2006-02-07	ADNI1	0.911	2.636	2021-12-17 07:50:37.0
130	m36	m36	2009-02-20	2009-02-13	ADNI1	1.435	2.994	2021-12-17 07:50:37.0
130	m24	m24	2008-02-15	2008-02-15	ADNI1	1.69	2.028	2021-12-17 07:50:37.0
130	m12	m12	2007-02-22	2007-02-21	ADNI1	0.943	2.398	2021-12-17 07:50:37.0
130	m96	m96	2014-02-26	2014-02-26	ADNI2	0.483	1.977	2021-12-17 07:50:37.0
130	nv	m48	2010-03-22	2010-03-17	ADNI1	1.379	1.963	2021-12-17 07:50:37.0
130	nv	m60	2011-04-28	2011-04-27	ADNIGO	1.802	1.901	2021-12-17 07:50:37.0
130	m84	m84	2013-05-03	2013-05-03	ADNI2	1.223	2.543	2021-12-17 07:50:37.0
130	m72	m72	2012-05-14	2012-05-10	ADNI2	1.581	2.123	2021-12-17 07:50:37.0
130	m06	m06	2006-08-14	2006-08-11	ADNI1	1.458	2.028	2021-12-17 07:50:37.0
135	m72	m72	2012-02-15	2012-02-14	ADNI2	1.684	0.766	2021-12-17 07:50:37.0
135	bl	bl	2006-02-21	2006-02-17	ADNI1	0.548	0.394	2021-12-17 07:50:37.0
135	m84	m84	2013-02-20	2013-02-19	ADNI2	0.01	-0.256	2021-12-17 07:50:37.0
135	m12	m12	2007-02-23	2007-02-23	ADNI1	1.434	0.427	2021-12-17 07:50:37.0
135	m24	m24	2008-02-29	2008-02-29	ADNI1	1.685	1.101	2021-12-17 07:50:37.0
135	m36	m36	2009-06-08	2009-03-05	ADNI1	2.235	0.875	2021-12-17 07:50:37.0
135	m06	m06	2006-08-22	2006-08-17	ADNI1	1.554	1.101	2021-12-17 07:50:37.0
135	m18	m18	2007-08-30	2007-08-27	ADNI1	1.506	0.209	2021-12-17 07:50:37.0
135	nv	m48	2010-09-08	2010-09-07	ADNIGO	1.764	0.832	2021-12-17 07:50:37.0
138	m120	m120	2016-03-08	2016-02-18	ADNI2	-0.557	-0.657	2021-12-17 07:50:37.0
138	bl	bl	2006-02-21	2006-02-21	ADNI1	1.24	0.565	2021-12-17 07:50:37.0
138	m12	m12	2007-02-21	2007-02-21	ADNI1	1.62	0.725	2021-12-17 07:50:37.0
138	m24	m24	2008-03-06	2008-03-04	ADNI1	1.454	1.101	2021-12-17 07:50:37.0
138	m06	m06	2006-08-21	2006-08-16	ADNI1	1.472	0.537	2021-12-17 07:50:37.0
138	m36	m36	2009-11-17	2009-08-21	ADNI1	1.431	0.314	2021-12-17 07:50:37.0
138	v06	m72	2011-11-30	2011-11-18	ADNI2	1.703	0.875	2021-12-17 07:50:37.0
138	m96	m96	2013-11-20	2013-11-19	ADNI2	0.354	0.035	2021-12-17 07:50:37.0
138	v11	m84	2012-12-21	2012-12-12	ADNI2	1.877	0.444	2021-12-17 07:50:37.0
139	bl	bl	2006-02-03	2006-02-02	ADNI1	-0.375	0.008	2021-12-17 07:50:37.0
139	m12	m12	2007-02-14	2007-02-09	ADNI1	-0.475	-0.759	2021-12-17 07:50:37.0
139	m24	m24	2008-03-04	2008-03-04	ADNI1	-1.157	-1.12	2021-12-17 07:50:37.0
139	m48	m48	2010-03-19	2010-03-19	ADNI1	-2.015	-2.11	2021-12-17 07:50:37.0
139	m36	m36	2009-04-10	2009-04-09	ADNI1	-1.108	-1.384	2021-12-17 07:50:37.0
139	m06	m06	2006-07-31	2006-07-28	ADNI1	-0.297	-0.459	2021-12-17 07:50:37.0
141	bl	bl	2006-03-01	2006-02-22	ADNI1	-0.483	-1.12	2021-12-17 07:50:37.0
141	m12	m12	2007-03-02	2007-02-22	ADNI1	-0.975	-0.708	2021-12-17 07:50:37.0
141	nv	m48	2010-02-22	2010-02-22	ADNI1	-1.821	-1.21	2021-12-17 07:50:37.0
141	m36	m36	2009-02-25	2009-02-24	ADNI1	-1.095	-1.12	2021-12-17 07:50:37.0
141	m24	m24	2008-03-06	2008-02-29	ADNI1	-1.182	-0.684	2021-12-17 07:50:37.0
141	m18	m18	2007-08-06	2007-08-06	ADNI1	-1.555	-0.926	2021-12-17 07:50:37.0
141	m06	m06	2006-08-09	2006-08-08	ADNI1	-0.881	-1.227	2021-12-17 07:50:37.0
142	v31	m108	2015-02-06	2015-02-04	ADNI2	-0.151	-0.025	2021-12-17 07:50:37.0
142	v11	m84	2013-02-07	2013-02-07	ADNI2	0.738	0.6	2021-12-17 07:50:37.0
142	m120	m120	2016-02-11	2016-02-10	ADNI2	-0.681	-0.533	2021-12-17 07:50:37.0
142	m12	m12	2007-02-16	2007-02-16	ADNI1	0.251	1.232	2021-12-17 07:50:37.0
142	bl	bl	2006-02-20	2006-02-17	ADNI1	0.41	0.935	2021-12-17 07:50:37.0
142	nv	m48	2010-03-04	2010-02-26	ADNI1	0.67	1.232	2021-12-17 07:50:37.0
142	m36	m36	2009-03-04	2009-02-27	ADNI1	0.501	1.232	2021-12-17 07:50:37.0
142	v21	m96	2014-02-27	2014-02-27	ADNI2	-0.162	0.898	2021-12-17 07:50:37.0
142	m24	m24	2008-03-04	2008-03-03	ADNI1	0.525	0.935	2021-12-17 07:50:37.0
142	m72	m72	2012-03-22	2012-03-22	ADNI2	0.152	-0.025	2021-12-17 07:50:37.0
142	m18	m18	2007-08-14	2007-08-09	ADNI1	0.571	1.576	2021-12-17 07:50:37.0
142	m06	m06	2006-08-24	2006-08-23	ADNI1	0.42	0.814	2021-12-17 07:50:37.0
142	nv	m60	2010-12-20	2010-12-20	ADNIGO	0.575	0.995	2021-12-17 07:50:37.0
147	m12	m12	2007-02-05	2007-02-01	ADNI1	-2.063	-3.011	2021-12-17 07:50:37.0
147	bl	bl	2006-02-16	2006-02-09	ADNI1	-1.825	-2.231	2021-12-17 07:50:37.0
147	m24	m24	2008-04-04	2008-03-26	ADNI1	-2.087	-3.017	2021-12-17 07:50:37.0
147	nv	m06	2006-08-18	2006-08-18	ADNI1	-1.771	-2.289	2021-12-17 07:50:37.0
149	bl	bl	2006-02-08	2006-02-08	ADNI1	-0.566	0.355	2021-12-17 07:50:37.0
149	m24	m24	2008-02-12	2008-02-11	ADNI1	-0.895	-0.977	2021-12-17 07:50:37.0
149	nv	m12	2007-03-06	2007-02-22	ADNI1	-0.874	-0.66	2021-12-17 07:50:37.0
149	m06	m06	2006-08-12	2006-08-09	ADNI1	-0.748	-0.787	2021-12-17 07:50:37.0
150	m24	m24	2008-03-03	2008-02-27	ADNI1	-0.309	-0.236	2021-12-17 07:50:37.0
150	v41	m108	2015-04-14	2015-02-27	ADNI2	-1.024	-0.78	2021-12-17 07:50:37.0
150	bl	bl	2006-03-09	2006-03-08	ADNI1	-0.071	-0.05	2021-12-17 07:50:37.0
150	m120	m120	2016-03-16	2016-03-16	ADNI2	-1.205	-1.318	2021-12-17 07:50:37.0
150	m12	m12	2007-03-26	2007-03-21	ADNI1	-0.04	-0.454	2021-12-17 07:50:37.0
150	m36	m36	2009-03-25	2009-03-25	ADNI1	-0.34	-0.157	2021-12-17 07:50:37.0
150	m96	m96	2014-10-13	2014-05-07	ADNI2	-0.987	-0.669	2021-12-17 07:50:37.0
150	m72	m72	2012-08-17	2012-08-17	ADNI2	-0.812	-0.29	2021-12-17 07:50:37.0
150	m60	m60	2011-10-21	2011-08-26	ADNI2	-0.796	-0.274	2021-12-17 07:50:37.0
150	m132	m132	2017-09-06	2017-09-05	ADNI3	-1.378	-1.658	2021-12-17 07:50:37.0
150	m138	m138	2017-09-06	2017-09-05	ADNI3	-1.565	-1.512	2021-12-17 07:50:37.0
150	m18	m18	2007-09-12	2007-09-12	ADNI1	-0.62	-0.157	2021-12-17 07:50:37.0
150	m06	m06	2006-09-20	2006-09-20	ADNI1	-0.207	-0.636	2021-12-17 07:50:37.0
155	nv	m24	2008-03-10	2008-03-06	ADNI1	-0.437	0.338	2021-12-17 07:50:37.0
155	m12	m12	2007-03-26	2007-03-20	ADNI1	-0.303	0.6	2021-12-17 07:50:37.0
155	m36	m36	2009-04-01	2009-03-20	ADNI1	-0.164	0.522	2021-12-17 07:50:37.0
155	bl	bl	2006-03-27	2006-03-23	ADNI1	-0.383	1.531	2021-12-17 07:50:37.0
155	m18	m18	2007-09-25	2007-09-13	ADNI1	0.135	0.629	2021-12-17 07:50:37.0
155	m06	m06	2006-09-21	2006-09-19	ADNI1	-0.373	0.725	2021-12-17 07:50:37.0
156	m24	m24	2008-02-07	2008-02-07	ADNI1	0.944	1.753	2021-12-17 07:50:37.0
156	m12	m12	2007-02-16	2007-02-15	ADNI1	0.956	0.537	2021-12-17 07:50:37.0
156	bl	bl	2006-02-21	2006-02-16	ADNI1	1.22	1.27	2021-12-17 07:50:37.0
156	v11	m84	2013-04-22	2013-02-20	ADNI2	0.858	1.316	2021-12-17 07:50:37.0
156	m48	m48	2010-03-03	2010-02-22	ADNI1	1.076	1.419	2021-12-17 07:50:37.0
156	m36	m36	2009-03-11	2009-02-26	ADNI1	1.503	1.222	2021-12-17 07:50:37.0
156	nv	m60	2011-03-30	2011-03-03	ADNIGO	1.105	1.576	2021-12-17 07:50:37.0
156	v21	m96	2014-03-05	2014-03-04	ADNI2	0.478	1.395	2021-12-17 07:50:37.0
156	m72	m72	2012-07-27	2012-03-15	ADNI2	1.385	0.979	2021-12-17 07:50:37.0
156	m108	m108	2015-04-27	2015-03-30	ADNI2	0.703	0.537	2021-12-17 07:50:37.0
156	v41	m120	2016-08-23	2016-06-13	ADNI2	0.256	0.872	2021-12-17 07:50:37.0
156	m06	m06	2006-09-07	2006-09-07	ADNI1	1.101	0.79	2021-12-17 07:50:37.0
156	v52	m138	2017-10-23	2017-10-05	ADNI3	0.224	0.919	2021-12-17 07:50:37.0
156	v52	m144	2017-10-23	2017-10-05	ADNI3	0.365	0.872	2021-12-17 07:50:37.0
156	y2	m162	2019-11-05	2019-10-09	ADNI3	-0.121	-0.131	2021-12-17 07:50:37.0
156	y2	m168	2019-11-05	2019-10-09	ADNI3	-0.164	-0.2	2021-12-17 07:50:37.0
156	m156	m156	2018-10-12	2018-10-10	ADNI3	-0.082	0.53	2021-12-17 07:50:37.0
156	m150	m150	2018-10-12	2018-10-10	ADNI3	0.108	0.6	2021-12-17 07:50:37.0
158	bl	bl	2006-03-16	2006-03-16	ADNI1	0.339	0.548	2021-12-17 07:50:37.0
158	m12	m12	2007-03-20	2007-03-19	ADNI1	0.507	0.431	2021-12-17 07:50:37.0
158	m36	m36	2009-04-15	2009-03-24	ADNI1	0.942	0.747	2021-12-17 07:50:37.0
158	m24	m24	2008-03-28	2008-03-25	ADNI1	0.439	0.628	2021-12-17 07:50:37.0
158	m18	m18	2007-09-14	2007-09-13	ADNI1	1.02	0.548	2021-12-17 07:50:37.0
158	nv	m06	2006-10-05	2006-10-02	ADNI1	0.569	0.628	2021-12-17 07:50:37.0
159	v11	m84	2013-02-28	2013-02-27	ADNI2	2.098	1.101	2021-12-17 07:50:37.0
159	nv	bl	2006-03-03	2006-03-03	ADNI1	2.045	0.747	2021-12-17 07:50:37.0
159	m12	m12	2007-03-05	2007-03-05	ADNI1	1.494	0.778	2021-12-17 07:50:37.0
159	m24	m24	2008-03-05	2008-03-05	ADNI1	1.64	0.979	2021-12-17 07:50:37.0
159	v06	m72	2012-03-14	2012-03-05	ADNI2	1.987	0.899	2021-12-17 07:50:37.0
159	v31	m108	2015-03-16	2015-03-05	ADNI2	2.042	0.144	2021-12-17 07:50:37.0
159	m96	m96	2014-04-28	2014-03-12	ADNI2	2.534	0.445	2021-12-17 07:50:37.0
159	m36	m36	2009-03-17	2009-03-16	ADNI1	2.009	1.236	2021-12-17 07:50:37.0
159	nv	m48	2010-03-16	2010-03-16	ADNI1	2.21	0.766	2021-12-17 07:50:37.0
159	nv	m60	2011-05-01	2011-04-22	ADNIGO	2.117	0.25	2021-12-17 07:50:37.0
159	y4	m180	2021-05-14	2021-04-23	ADNI3	1.42	-0.163	2021-12-17 07:50:37.0
159	init	m132	2017-06-05	2017-05-04	ADNI3	1.619	0.565	2021-12-17 07:50:37.0
159	y2	m156	2019-05-16	2019-05-09	ADNI3	2.382	-0.002	2021-12-17 07:50:37.0
159	m06	m06	2006-10-04	2006-09-08	ADNI1	1.97	0.565	2021-12-17 07:50:37.0
160	bl	bl	2006-02-14	2006-02-14	ADNI1	-0.643	-0.025	2021-12-17 07:50:37.0
160	m48	m48	2010-02-19	2010-02-18	ADNI1	-1.092	-0.851	2021-12-17 07:50:37.0
160	m24	m24	2008-02-27	2008-02-25	ADNI1	-0.548	-0.04	2021-12-17 07:50:37.0
160	m72	m72	2012-03-08	2012-02-28	ADNI2	-1.755	-1.487	2021-12-17 07:50:37.0
160	v06	m60	2011-03-24	2011-03-06	ADNI2	-1.859	-0.759	2021-12-17 07:50:37.0
160	m36	m36	2009-03-23	2009-03-18	ADNI1	-0.723	-0.116	2021-12-17 07:50:37.0
160	m12	m12	2007-04-15	2007-03-29	ADNI1	-0.695	-0.4	2021-12-17 07:50:37.0
160	m18	m18	2007-08-15	2007-08-14	ADNI1	-0.379	-0.04	2021-12-17 07:50:37.0
160	m06	m06	2006-10-12	2006-10-10	ADNI1	-0.351	-0.011	2021-12-17 07:50:37.0
161	bl	bl	2006-02-17	2006-02-16	ADNI1	0.392	-0.105	2021-12-17 07:50:37.0
161	m24	m24	2008-03-03	2008-02-29	ADNI1	0.24	0.431	2021-12-17 07:50:37.0
161	m36	m36	2009-03-12	2009-03-10	ADNI1	-0.515	-0.487	2021-12-17 07:50:37.0
161	m48	m48	2010-04-06	2010-03-19	ADNI1	-0.165	-0.382	2021-12-17 07:50:37.0
161	m12	m12	2007-04-02	2007-03-30	ADNI1	-0.286	-0.502	2021-12-17 07:50:37.0
161	m60	m60	2011-07-28	2011-06-23	ADNI2	-1.427	-2.238	2021-12-17 07:50:37.0
161	m72	m72	2012-07-27	2012-07-09	ADNI2	-1.218	-1.544	2021-12-17 07:50:37.0
161	v21	m84	2013-09-05	2013-08-13	ADNI2	-0.993	-2.014	2021-12-17 07:50:37.0
161	m06	m06	2006-08-17	2006-08-16	ADNI1	0.456	-0.29	2021-12-17 07:50:37.0
161	m18	m18	2007-08-28	2007-08-28	ADNI1	0.024	-0.192	2021-12-17 07:50:37.0
162	bl	bl	2006-03-10	2006-03-09	ADNI1	-0.389	0.892	2021-12-17 07:50:37.0
162	m24	m24	2008-05-12	2008-03-14	ADNI1	-0.845	0.438	2021-12-17 07:50:37.0
162	m12	m12	2007-03-21	2007-03-20	ADNI1	-0.795	0.987	2021-12-17 07:50:37.0
162	m06	m06	2006-09-22	2006-09-19	ADNI1	-0.262	0.634	2021-12-17 07:50:37.0
166	m84	m84	2013-02-13	2013-02-06	ADNI2	-1.072	-0.59	2021-12-17 07:50:37.0
166	v41	m120	2016-02-16	2016-02-10	ADNI2	-2.557	-2.17	2021-12-17 07:50:37.0
166	nv	m24	2008-02-11	2008-02-11	ADNI1	0.765	1.11	2021-12-17 07:50:37.0
166	v06	m72	2012-02-14	2012-02-13	ADNI2	-0.666	0.15	2021-12-17 07:50:37.0
166	m12	m12	2007-02-23	2007-02-19	ADNI1	0.535	1.096	2021-12-17 07:50:37.0
166	bl	bl	2006-02-22	2006-02-20	ADNI1	0.806	1.024	2021-12-17 07:50:37.0
166	v21	m96	2014-03-05	2014-02-20	ADNI2	-1.191	-1.5	2021-12-17 07:50:37.0
166	m108	m108	2015-04-24	2015-03-04	ADNI2	-2.076	-2.168	2021-12-17 07:50:37.0
166	m36	m36	2009-03-11	2009-03-06	ADNI1	0.516	0.677	2021-12-17 07:50:37.0
166	nv	m60	2011-05-06	2011-05-02	ADNIGO	-0.33	-0.087	2021-12-17 07:50:37.0
166	m06	m06	2006-08-29	2006-08-23	ADNI1	0.512	0.898	2021-12-17 07:50:37.0
167	m24	m24	2009-02-13	2009-02-13	ADNI1	-0.148	-0.759	2021-12-17 07:50:37.0
167	bl	bl	2006-03-20	2006-03-16	ADNI1	0.24	0.016	2021-12-17 07:50:37.0
167	m12	m12	2007-05-18	2007-05-16	ADNI1	-0.272	-0.667	2021-12-17 07:50:37.0
167	m06	m06	2006-09-13	2006-09-11	ADNI1	0.39	-0.493	2021-12-17 07:50:37.0
168	bl	bl	2006-02-21	2006-02-20	ADNI1	0.336	0.723	2021-12-17 07:50:37.0
168	m06	m06	2006-08-22	2006-08-21	ADNI1	0.749	1.977	2021-12-17 07:50:37.0
169	m48	m48	2010-02-09	2010-02-04	ADNI1	1.321	1.391	2021-12-17 07:50:37.0
169	m72	m72	2012-02-14	2012-02-09	ADNI2	0.945	-0.068	2021-12-17 07:50:37.0
169	m84	m84	2013-02-27	2013-02-14	ADNI2	0.821	0.266	2021-12-17 07:50:37.0
169	bl	bl	2006-02-20	2006-02-16	ADNI1	0.789	0.537	2021-12-17 07:50:37.0
169	m12	m12	2007-02-27	2007-02-22	ADNI1	1.234	0.209	2021-12-17 07:50:37.0
169	m36	m36	2009-05-20	2009-02-24	ADNI1	1.25	-0.455	2021-12-17 07:50:37.0
169	m24	m24	2008-04-17	2008-02-28	ADNI1	0.992	-0.157	2021-12-17 07:50:37.0
169	nv	m60	2011-03-07	2011-03-03	ADNIGO	1.075	-0.425	2021-12-17 07:50:37.0
169	m108	m108	2015-05-29	2015-03-03	ADNI2	0.811	-0.006	2021-12-17 07:50:37.0
169	m96	m96	2014-04-23	2014-03-21	ADNI2	0.899	0.112	2021-12-17 07:50:37.0
169	m06	m06	2006-08-25	2006-08-24	ADNI1	1.049	-0.373	2021-12-17 07:50:37.0
169	m18	m18	2007-10-02	2007-08-30	ADNI1	1.496	-0.814	2021-12-17 07:50:37.0
171	bl	bl	2006-02-22	2006-02-21	ADNI1	0.403	1.533	2021-12-17 07:50:37.0
171	m24	m24	2008-02-22	2008-02-21	ADNI1	0.3	1.193	2021-12-17 07:50:37.0
171	m36	m36	2009-02-24	2009-02-23	ADNI1	0.613	0.752	2021-12-17 07:50:37.0
171	m12	m12	2007-03-07	2007-03-06	ADNI1	0.47	0.342	2021-12-17 07:50:37.0
171	m48	m48	2010-03-09	2010-03-08	ADNI1	0.382	1.465	2021-12-17 07:50:37.0
171	v06	m60	2011-04-22	2011-04-05	ADNI2	-0.181	1.067	2021-12-17 07:50:37.0
171	v21	m84	2013-04-17	2013-04-10	ADNI2	-0.841	-0.922	2021-12-17 07:50:37.0
171	v11	m72	2012-05-16	2012-05-09	ADNI2	0.018	0.927	2021-12-17 07:50:37.0
171	m06	m06	2006-08-02	2006-08-01	ADNI1	0.352	0.917	2021-12-17 07:50:37.0
172	m60	m60	2011-03-22	2011-03-12	ADNI2	1.248	1.659	2021-12-17 07:50:37.0
172	v11	m72	2012-04-25	2012-03-22	ADNI2	0.942	1.316	2021-12-17 07:50:37.0
172	m36	m36	2009-03-27	2009-03-23	ADNI1	1.241	0.537	2021-12-17 07:50:37.0
172	bl	bl	2006-03-31	2006-03-30	ADNI1	0.544	1.308	2021-12-17 07:50:37.0
172	nv	m12	2007-04-14	2007-04-02	ADNI1	1.076	0.979	2021-12-17 07:50:37.0
172	m48	m48	2010-04-07	2010-04-06	ADNI1	1.166	0.537	2021-12-17 07:50:37.0
172	m24	m24	2008-04-08	2008-04-07	ADNI1	0.869	1.167	2021-12-17 07:50:37.0
172	m06	m06	2006-10-23	2006-10-17	ADNI1	1.255	1.06	2021-12-17 07:50:37.0
173	m84	m84	2013-02-13	2013-02-06	ADNI2	0.243	0.209	2021-12-17 07:50:37.0
173	nv	m24	2008-02-14	2008-02-12	ADNI1	1.089	0.979	2021-12-17 07:50:37.0
173	v06	m72	2012-02-15	2012-02-15	ADNI2	0.684	0.725	2021-12-17 07:50:37.0
173	m12	m12	2007-02-22	2007-02-19	ADNI1	0.162	0.672	2021-12-17 07:50:37.0
173	v21	m96	2014-02-28	2014-02-20	ADNI2	0.623	1.06	2021-12-17 07:50:37.0
173	bl	bl	2006-02-24	2006-02-22	ADNI1	0.971	1.133	2021-12-17 07:50:37.0
173	v41	m120	2016-03-04	2016-02-25	ADNI2	-0.836	0.548	2021-12-17 07:50:37.0
173	m36	m36	2009-03-11	2009-03-02	ADNI1	0.713	0.998	2021-12-17 07:50:37.0
173	m06	m06	2006-08-30	2006-08-28	ADNI1	0.436	1.272	2021-12-17 07:50:37.0
176	m36	m36	2009-05-26	2009-05-04	ADNI1	-0.109	-0.009	2021-12-17 07:50:37.0
176	bl	bl	2006-05-19	2006-05-09	ADNI1	-0.651	0.258	2021-12-17 07:50:37.0
176	nv	m12	2007-05-29	2007-05-22	ADNI1	-0.885	0.498	2021-12-17 07:50:37.0
176	m24	m24	2008-06-24	2008-06-19	ADNI1	-0.55	-0.236	2021-12-17 07:50:37.0
176	m06	m06	2006-12-15	2006-12-05	ADNI1	-0.024	0.537	2021-12-17 07:50:37.0
177	bl	bl	2006-04-17	2006-04-14	ADNI1	0.898	0.299	2021-12-17 07:50:37.0
177	nv	m12	2007-04-20	2007-04-18	ADNI1	0.943	0.574	2021-12-17 07:50:37.0
177	m24	m24	2008-05-09	2008-05-07	ADNI1	0.669	0.223	2021-12-17 07:50:37.0
177	m06	m06	2007-01-05	2006-12-22	ADNI1	0.988	1.277	2021-12-17 07:50:37.0
178	v31	m108	2015-03-23	2015-02-24	ADNI2	1.255	1.096	2021-12-17 07:50:37.0
178	v41	m120	2016-03-14	2016-02-29	ADNI2	1.049	1.184	2021-12-17 07:50:37.0
178	v21	m96	2014-04-25	2014-03-06	ADNI2	1.008	0.6	2021-12-17 07:50:37.0
178	bl	bl	2006-03-08	2006-03-07	ADNI1	0.576	1.096	2021-12-17 07:50:37.0
178	v06	m72	2012-03-16	2012-03-07	ADNI2	0.947	0.016	2021-12-17 07:50:37.0
178	nv	m12	2007-03-13	2007-03-08	ADNI1	0.86	1.605	2021-12-17 07:50:37.0
178	v11	m84	2013-03-18	2013-03-12	ADNI2	0.971	0.979	2021-12-17 07:50:37.0
178	m36	m36	2009-03-18	2009-03-17	ADNI1	1.067	1.492	2021-12-17 07:50:37.0
178	nv	m48	2010-03-23	2010-03-17	ADNI1	0.689	1.039	2021-12-17 07:50:37.0
178	m24	m24	2008-03-24	2008-03-21	ADNI1	0.715	0.872	2021-12-17 07:50:37.0
178	m180	m180	2021-05-20	2021-04-15	ADNI3	1.058	0.971	2021-12-17 07:50:37.0
178	v51	m132	2017-05-26	2017-04-19	ADNI3	1.029	1.316	2021-12-17 07:50:37.0
178	y2	m156	2019-08-06	2019-05-21	ADNI3	1.069	0.537	2021-12-17 07:50:37.0
178	nv	m60	2011-06-14	2011-06-03	ADNIGO	0.995	0.872	2021-12-17 07:50:37.0
178	m06	m06	2006-09-19	2006-09-07	ADNI1	0.796	1.492	2021-12-17 07:50:37.0
178	m18	m18	2007-09-10	2007-09-07	ADNI1	0.554	1.708	2021-12-17 07:50:37.0
179	m24	m24	2008-03-11	2008-03-06	ADNI1	-1.924	-1.236	2021-12-17 07:50:37.0
179	nv	bl	2006-03-13	2006-03-10	ADNI1	-1.104	-0.79	2021-12-17 07:50:37.0
179	m36	m36	2009-03-12	2009-03-10	ADNI1	-2.127	-1.915	2021-12-17 07:50:37.0
179	m12	m12	2007-03-27	2007-03-15	ADNI1	-1.148	-0.76	2021-12-17 07:50:37.0
179	m18	m18	2007-10-02	2007-09-10	ADNI1	-1.375	-0.614	2021-12-17 07:50:37.0
179	m06	m06	2006-09-22	2006-09-14	ADNI1	-1.379	-0.38	2021-12-17 07:50:37.0
182	bl	bl	2006-03-23	2006-03-22	ADNI1	-0.416	-2.018	2021-12-17 07:50:37.0
182	nv	m06	2007-06-14	2006-09-11	ADNI1			2021-12-17 07:50:37.0
183	m12	m12	2007-04-04	2007-04-03	ADNI1	-0.814	-1.169	2021-12-17 07:50:37.0
183	bl	bl	2006-04-04	2006-04-04	ADNI1	-0.54	-0.883	2021-12-17 07:50:37.0
183	m24	m24	2008-04-28	2008-04-09	ADNI1	-1.112	-3.011	2021-12-17 07:50:37.0
183	m06	m06	2006-10-05	2006-10-04	ADNI1	-0.649	-1.09	2021-12-17 07:50:37.0
184	m36	m36	2009-03-18	2009-03-16	ADNI1	1.97	0.535	2021-12-17 07:50:37.0
184	m24	m24	2008-03-17	2008-03-17	ADNI1	1.51	0.995	2021-12-17 07:50:37.0
184	m12	m12	2007-03-19	2007-03-19	ADNI1	1.891	1.233	2021-12-17 07:50:37.0
184	bl	bl	2006-03-27	2006-03-27	ADNI1	1.727	1.318	2021-12-17 07:50:37.0
184	m06	m06	2006-09-05	2006-09-05	ADNI1	1.469	1.329	2021-12-17 07:50:37.0
186	m24	m24	2008-03-03	2008-03-03	ADNI1	0.766	0.016	2021-12-17 07:50:37.0
186	m12	m12	2007-03-05	2007-03-05	ADNI1	1.053	0.12	2021-12-17 07:50:37.0
186	bl	bl	2006-03-07	2006-03-06	ADNI1	0.816	0.498	2021-12-17 07:50:37.0
186	m96	m96	2014-04-08	2014-03-17	ADNI2	0.737	-0.185	2021-12-17 07:50:37.0
186	m36	m36	2009-04-22	2009-04-21	ADNI1	0.705	0.412	2021-12-17 07:50:37.0
186	v06	m60	2011-07-06	2011-05-16	ADNI2	0.652	0.725	2021-12-17 07:50:37.0
186	nv	m48	2010-05-24	2010-05-24	ADNI1	1.503	0.209	2021-12-17 07:50:37.0
186	m06	m06	2006-09-18	2006-09-18	ADNI1	0.645	0.394	2021-12-17 07:50:37.0
186	m72	m72	2012-10-15	2012-10-11	ADNI2	0.898	-0.29	2021-12-17 07:50:37.0
187	bl	bl	2006-02-27	2006-02-27	ADNI1	-0.506	-0.861	2021-12-17 07:50:37.0
187	m24	m24	2008-02-28	2008-02-28	ADNI1	-0.726	-2.097	2021-12-17 07:50:37.0
187	m12	m12	2007-03-05	2007-03-01	ADNI1	-0.374	-1.152	2021-12-17 07:50:37.0
187	nv	m06	2006-08-17	2006-08-17	ADNI1	-0.175	-1.318	2021-12-17 07:50:37.0
187	m18	m18	2007-08-23	2007-08-23	ADNI1	-0.777	-1.723	2021-12-17 07:50:37.0
188	m12	m12	2007-02-08	2007-02-08	ADNI1	1.014	0.209	2021-12-17 07:50:37.0
188	nv	bl	2006-03-09	2006-02-22	ADNI1	0.835	-0.29	2021-12-17 07:50:37.0
188	m24	m24	2008-03-04	2008-03-04	ADNI1	0.98	0.123	2021-12-17 07:50:37.0
188	m18	m18	2007-08-08	2007-08-08	ADNI1	0.987	0.12	2021-12-17 07:50:37.0
188	m06	m06	2006-08-14	2006-08-09	ADNI1	0.712	-0.105	2021-12-17 07:50:37.0
188	m36	m36	2009-11-06	2009-10-06	ADNI1	0.659	-0.373	2021-12-17 07:50:37.0
190	m24	m24	2008-05-02	2008-05-01	ADNI1	-0.802	0.378	2021-12-17 07:50:37.0
190	nv	m12	2007-05-15	2007-05-08	ADNI1	-0.548	0.943	2021-12-17 07:50:37.0
190	bl	bl	2006-05-18	2006-05-16	ADNI1	-0.653	0.096	2021-12-17 07:50:37.0
190	m06	m06	2006-11-08	2006-11-07	ADNI1	-0.4	0.195	2021-12-17 07:50:37.0
190	m18	m18	2007-11-13	2007-11-07	ADNI1	-0.35	-0.087	2021-12-17 07:50:37.0
194	m12	m12	2007-04-03	2007-04-02	ADNI1	-1.029	-1.426	2021-12-17 07:50:37.0
194	bl	bl	2006-04-24	2006-04-24	ADNI1	-0.566	-0.932	2021-12-17 07:50:37.0
194	m06	m06	2006-10-16	2006-10-16	ADNI1	-0.844	-0.531	2021-12-17 07:50:37.0
195	m24	m24	2008-03-25	2008-03-25	ADNI1	-0.986	-2.076	2021-12-17 07:50:37.0
195	m12	m12	2007-03-26	2007-03-26	ADNI1	-0.448	-1.264	2021-12-17 07:50:37.0
195	bl	bl	2006-04-04	2006-04-04	ADNI1	-0.145	0.03	2021-12-17 07:50:37.0
195	nv	m36	2009-04-07	2009-04-07	ADNI1	-1.114	-1.947	2021-12-17 07:50:37.0
195	m18	m18	2007-09-25	2007-09-24	ADNI1	-0.876	-1.545	2021-12-17 07:50:37.0
195	nv	m06	2006-10-03	2006-10-02	ADNI1	0.218	-0.732	2021-12-17 07:50:37.0
196	m36	m36	2009-04-29	2009-04-27	ADNI1	0.86	0.088	2021-12-17 07:50:37.0
196	m24	m24	2008-04-29	2008-04-28	ADNI1	1.426	0.689	2021-12-17 07:50:37.0
196	bl	bl	2006-05-01	2006-05-01	ADNI1	1.328	0.316	2021-12-17 07:50:37.0
196	m12	m12	2007-05-08	2007-05-07	ADNI1	1.075	0.048	2021-12-17 07:50:37.0
196	nv	m06	2006-10-23	2006-10-23	ADNI1	1.199	0.144	2021-12-17 07:50:37.0
200	v06	m72	2012-02-17	2012-02-17	ADNI2	1.274	1.717	2021-12-17 07:50:37.0
200	bl	bl	2006-03-09	2006-03-07	ADNI1	0.5	0.6	2021-12-17 07:50:37.0
200	m96	m96	2014-03-14	2014-03-11	ADNI2	1.31	1.232	2021-12-17 07:50:37.0
200	m84	m84	2013-03-14	2013-03-13	ADNI2	2.032	1.167	2021-12-17 07:50:37.0
200	m12	m12	2007-03-19	2007-03-16	ADNI1	0.676	0.778	2021-12-17 07:50:37.0
200	v41	m120	2016-03-17	2016-03-16	ADNI2	1.517	0.651	2021-12-17 07:50:37.0
200	m24	m24	2008-03-20	2008-03-20	ADNI1	1.493	1.967	2021-12-17 07:50:37.0
200	v31	m108	2015-05-14	2015-05-13	ADNI2	1.697	0.935	2021-12-17 07:50:37.0
200	m18	m18	2007-08-31	2007-08-31	ADNI1	1.242	2.324	2021-12-17 07:50:37.0
200	m06	m06	2006-09-22	2006-09-21	ADNI1	1.643	1.316	2021-12-17 07:50:37.0
200	m36	m36	2009-12-21	2009-10-02	ADNI1	1.955	2.543	2021-12-17 07:50:37.0
200	nv	m48	2010-10-04	2010-10-04	ADNIGO	1.583	2.162	2021-12-17 07:50:37.0
200	m156	m156	2018-11-20	2018-10-29	ADNI3	1.617	1.373	2021-12-17 07:50:37.0
200	m150	m150	2018-11-20	2018-10-29	ADNI3	1.743	1.484	2021-12-17 07:50:37.0
204	nv	m48	2010-02-16	2010-02-05	ADNI1	-1.666	-1.715	2021-12-17 07:50:37.0
204	nv	m24	2008-03-06	2008-02-06	ADNI1	-1.155	-0.453	2021-12-17 07:50:37.0
204	m12	m12	2007-02-23	2007-02-22	ADNI1	-1.064	0.312	2021-12-17 07:50:37.0
204	nv	bl	2006-03-01	2006-02-23	ADNI1	-0.635	0.035	2021-12-17 07:50:37.0
204	m36	m36	2009-06-12	2009-03-05	ADNI1	-1.127	-0.175	2021-12-17 07:50:37.0
204	m18	m18	2007-08-31	2007-08-30	ADNI1	-1.171	-0.041	2021-12-17 07:50:37.0
204	m06	m06	2006-09-22	2006-09-21	ADNI1	-0.84	-0.065	2021-12-17 07:50:37.0
205	v31	m108	2015-02-02	2015-01-30	ADNI2	2.98	2.581	2021-12-17 07:50:37.0
205	m12	m12	2007-02-26	2007-02-22	ADNI1	2.719	2.028	2021-12-17 07:50:37.0
205	bl	bl	2006-03-09	2006-02-28	ADNI1	1.836	1.408	2021-12-17 07:50:37.0
205	m120	m120	2016-03-08	2016-02-29	ADNI2	3.139	1.875	2021-12-17 07:50:37.0
205	m24	m24	2008-03-07	2008-03-06	ADNI1	2.427	2.994	2021-12-17 07:50:37.0
205	m144	m144	2018-07-13	2018-07-13	ADNI3	2.19	0.303	2021-12-17 07:50:37.0
205	m150	m150	2018-07-13	2018-07-13	ADNI3	3.728	0.354	2021-12-17 07:50:37.0
205	y2	m174	2021-05-01	2020-07-15	ADNI3	3.63	0.707	2021-12-17 07:50:37.0
205	y2	m168	2021-05-01	2020-07-15	ADNI3	2.571	0.635	2021-12-17 07:50:37.0
205	m06	m06	2006-08-21	2006-08-16	ADNI1	2.768	2.994	2021-12-17 07:50:37.0
205	m18	m18	2007-09-28	2007-09-28	ADNI1	3.328	2.367	2021-12-17 07:50:37.0
205	m36	m36	2009-10-29	2009-10-16	ADNI1	2.757	2.994	2021-12-17 07:50:37.0
205	v11	m84	2013-01-03	2012-12-11	ADNI2	3.139	2.167	2021-12-17 07:50:37.0
205	v21	m96	2013-12-13	2013-12-11	ADNI2	3.139	1.356	2021-12-17 07:50:37.0
205	m72	m72	2011-12-22	2011-12-21	ADNI2	3.139	2.581	2021-12-17 07:50:37.0
210	bl	bl	2006-02-23	2006-02-23	ADNI1	0.806	0.208	2021-12-17 07:50:37.0
210	m12	m12	2007-03-19	2007-03-12	ADNI1	0.28	1.024	2021-12-17 07:50:37.0
210	v06	m72	2012-03-22	2012-03-22	ADNI2	0.798	0.412	2021-12-17 07:50:37.0
210	nv	m48	2010-05-25	2010-05-19	ADNI1	0.714	0.725	2021-12-17 07:50:37.0
210	m36	m36	2009-05-21	2009-05-21	ADNI1	0.58	-0.028	2021-12-17 07:50:37.0
210	m24	m24	2008-07-11	2008-07-10	ADNI1	0.399	1.06	2021-12-17 07:50:37.0
210	v31	m108	2015-09-11	2015-09-03	ADNI2	0.191	-1.012	2021-12-17 07:50:37.0
210	m06	m06	2006-09-20	2006-09-20	ADNI1	0.661	0.996	2021-12-17 07:50:37.0
210	m120	m120	2016-11-03	2016-11-03	ADNI2	0.262	0.553	2021-12-17 07:50:37.0
210	init	m144	2017-12-06	2017-11-16	ADNI3	-0.01	0.396	2021-12-17 07:50:37.0
210	init	m138	2017-12-06	2017-11-16	ADNI3	0.128	0.444	2021-12-17 07:50:37.0
213	nv	bl	2006-05-10	2006-04-10	ADNI1	-0.564	-1.84	2021-12-17 07:50:37.0
213	nv	m12	2007-06-15	2007-04-23	ADNI1	-1.135	-2.313	2021-12-17 07:50:37.0
213	m06	m06	2006-11-03	2006-10-30	ADNI1	-0.445	-2.261	2021-12-17 07:50:37.0
214	m96	m96	2014-05-07	2014-02-20	ADNI2	-1.407	-1.467	2021-12-17 07:50:37.0
214	nv	m36	2009-02-23	2009-02-23	ADNI1	-0.476	0.1	2021-12-17 07:50:37.0
214	bl	bl	2006-03-06	2006-03-06	ADNI1	-0.37	-0.322	2021-12-17 07:50:37.0
214	nv	m24	2008-03-21	2008-03-21	ADNI1	-0.342	0.711	2021-12-17 07:50:37.0
214	m12	m12	2007-03-23	2007-03-23	ADNI1	-0.497	0.092	2021-12-17 07:50:37.0
214	m120	m120	2016-04-11	2016-03-29	ADNI2	-1.929	-3.308	2021-12-17 07:50:37.0
214	m72	m72	2012-04-16	2012-04-12	ADNI2	-0.818	-1.355	2021-12-17 07:50:37.0
214	m84	m84	2013-06-04	2013-04-17	ADNI2	-1.274	-1.609	2021-12-17 07:50:37.0
214	nv	m60	2011-04-21	2011-04-21	ADNIGO	-0.653	-0.528	2021-12-17 07:50:37.0
214	m48	m48	2010-07-02	2010-07-02	ADNI1	-0.642	-0.167	2021-12-17 07:50:37.0
214	m18	m18	2007-09-13	2007-09-13	ADNI1	-0.411	-0.274	2021-12-17 07:50:37.0
214	m06	m06	2006-09-18	2006-09-18	ADNI1	-0.161	-0.231	2021-12-17 07:50:37.0
216	bl	bl	2006-03-09	2006-02-27	ADNI1	-0.546	0.444	2021-12-17 07:50:37.0
216	m12	m12	2007-02-28	2007-02-28	ADNI1	-0.135	-0.256	2021-12-17 07:50:37.0
216	m24	m24	2008-03-11	2008-03-10	ADNI1	-0.288	-0.417	2021-12-17 07:50:37.0
216	m06	m06	2006-09-13	2006-09-06	ADNI1	-0.044	-0.067	2021-12-17 07:50:37.0
217	m24	m24	2008-02-25	2008-02-21	ADNI1	-0.782	1.067	2021-12-17 07:50:37.0
217	bl	bl	2006-02-28	2006-02-28	ADNI1	-0.383	1.024	2021-12-17 07:50:37.0
217	m12	m12	2007-03-05	2007-03-02	ADNI1	-0.51	1.408	2021-12-17 07:50:37.0
217	nv	m60	2011-03-02	2011-03-02	ADNIGO	-1.508	-0.349	2021-12-17 07:50:37.0
217	m36	m36	2009-03-06	2009-03-06	ADNI1	-0.765	1.371	2021-12-17 07:50:37.0
217	nv	m48	2010-03-12	2010-03-12	ADNI1	-1.657	-0.03	2021-12-17 07:50:37.0
217	m72	m72	2012-05-23	2012-05-23	ADNI2	-1.881	-1.256	2021-12-17 07:50:37.0
217	m18	m18	2007-08-08	2007-08-07	ADNI1	-0.799	1.012	2021-12-17 07:50:37.0
217	m06	m06	2006-08-15	2006-08-15	ADNI1	-0.305	0.703	2021-12-17 07:50:37.0
219	bl	bl	2006-04-04	2006-04-04	ADNI1	-1.053	-0.466	2021-12-17 07:50:37.0
219	m06	m06	2006-10-17	2006-10-13	ADNI1	-0.909	-0.406	2021-12-17 07:50:37.0
221	m12	m12	2007-03-15	2007-03-14	ADNI1	-1.249	-1.912	2021-12-17 07:50:37.0
221	bl	bl	2006-03-23	2006-03-23	ADNI1	-1.073	-0.485	2021-12-17 07:50:37.0
221	m24	m24	2008-04-04	2008-04-03	ADNI1	-1.839	-2.076	2021-12-17 07:50:37.0
221	m06	m06	2006-09-19	2006-09-19	ADNI1	-0.837	-1.048	2021-12-17 07:50:37.0
222	m24	m24	2008-03-07	2008-03-06	ADNI1	-0.4	-0.105	2021-12-17 07:50:37.0
222	bl	bl	2006-03-17	2006-03-17	ADNI1	-0.231	0.111	2021-12-17 07:50:37.0
222	m12	m12	2007-03-23	2007-03-22	ADNI1	-0.7	0.099	2021-12-17 07:50:37.0
222	m06	m06	2006-09-15	2006-09-14	ADNI1	-0.647	0.214	2021-12-17 07:50:37.0
222	m18	m18	2007-09-27	2007-09-24	ADNI1	-0.617	0.244	2021-12-17 07:50:37.0
223	m36	m36	2009-03-17	2009-03-17	ADNI1	0.094	-0.185	2021-12-17 07:50:37.0
223	m24	m24	2008-03-18	2008-03-18	ADNI1	0.161	-0.926	2021-12-17 07:50:37.0
223	bl	bl	2006-03-24	2006-03-24	ADNI1	0.93	-0.025	2021-12-17 07:50:37.0
223	m12	m12	2007-03-29	2007-03-26	ADNI1	-0.054	-0.858	2021-12-17 07:50:37.0
223	m06	m06	2006-09-15	2006-09-13	ADNI1	0.376	-0.48	2021-12-17 07:50:37.0
225	v06	m72	2012-02-21	2012-02-21	ADNI2	1.055	0.766	2021-12-17 07:50:37.0
225	m12	m12	2007-03-06	2007-03-05	ADNI1	1.377	1.842	2021-12-17 07:50:37.0
225	v11	m84	2013-03-07	2013-03-06	ADNI2	0.781	0.498	2021-12-17 07:50:37.0
225	m96	m96	2014-03-12	2014-03-07	ADNI2	-0.313	0.112	2021-12-17 07:50:37.0
225	bl	bl	2006-03-09	2006-03-08	ADNI1	0.64	0.412	2021-12-17 07:50:37.0
225	m108	m108	2015-03-13	2015-03-12	ADNI2	-0.679	-0.185	2021-12-17 07:50:37.0
225	m24	m24	2008-03-18	2008-03-17	ADNI1	1.223	2.008	2021-12-17 07:50:37.0
225	m120	m120	2016-03-24	2016-03-21	ADNI2	-0.744	-0.29	2021-12-17 07:50:37.0
225	m18	m18	2007-08-31	2007-08-30	ADNI1	1.794	1.452	2021-12-17 07:50:37.0
225	m36	m36	2009-09-10	2009-09-08	ADNI1	1.323	0.498	2021-12-17 07:50:37.0
225	m06	m06	2006-09-19	2006-09-18	ADNI1	1.34	0.644	2021-12-17 07:50:37.0
225	nv	m48	2010-10-05	2010-10-01	ADNIGO	1.252	0.314	2021-12-17 07:50:37.0
227	m72	m72	2012-04-06	2012-04-05	ADNI2	-1.708	-2.03	2021-12-17 07:50:37.0
227	bl	bl	2006-04-18	2006-04-13	ADNI1	0.316	1.465	2021-12-17 07:50:37.0
227	m12	m12	2007-08-17	2007-04-19	ADNI1	-0.44	0.685	2021-12-17 07:50:37.0
227	m24	m24	2008-04-21	2008-04-21	ADNI1	-0.469	0.048	2021-12-17 07:50:37.0
227	v21	m96	2014-04-29	2014-04-23	ADNI2	-2.842	-3.011	2021-12-17 07:50:37.0
227	m84	m84	2013-05-30	2013-05-30	ADNI2	-1.901	-3.011	2021-12-17 07:50:37.0
227	m36	m36	2009-09-09	2009-09-04	ADNI1	-0.59	0.565	2021-12-17 07:50:37.0
227	m06	m06	2006-10-11	2006-10-11	ADNI1	0.25	-0.153	2021-12-17 07:50:37.0
227	nv	m48	2010-11-18	2010-11-12	ADNIGO	-1.176	-1.236	2021-12-17 07:50:37.0
227	m18	m18	2007-12-03	2007-11-29	ADNI1	-0.136	0.832	2021-12-17 07:50:37.0
228	bl	bl	2006-02-28	2006-02-27	ADNI1	-1.08	-1.862	2021-12-17 07:50:37.0
228	m06	m06	2006-08-25	2006-08-22	ADNI1	-0.765	-1.625	2021-12-17 07:50:37.0
229	m72	m72	2012-03-12	2012-03-08	ADNI2	2.929	1.653	2021-12-17 07:50:37.0
229	v11	m84	2013-03-14	2013-03-13	ADNI2	3.139	0.035	2021-12-17 07:50:37.0
229	m12	m12	2007-03-26	2007-03-23	ADNI1	2.674	0.644	2021-12-17 07:50:37.0
229	v41	m120	2016-04-11	2016-03-29	ADNI2	2.146	0.209	2021-12-17 07:50:37.0
229	bl	bl	2006-04-01	2006-03-30	ADNI1	2.596	0.537	2021-12-17 07:50:37.0
229	m24	m24	2008-04-07	2008-04-04	ADNI1	2.893	0.337	2021-12-17 07:50:37.0
229	m96	m96	2014-04-11	2014-04-08	ADNI2	2.301	0.209	2021-12-17 07:50:37.0
229	m36	m36	2009-09-17	2009-09-16	ADNI1	2.577	1.233	2021-12-17 07:50:37.0
229	nv	m48	2010-10-08	2010-10-07	ADNIGO	3.139	0.535	2021-12-17 07:50:37.0
229	m06	m06	2006-10-19	2006-10-18	ADNI1	3.11	0.444	2021-12-17 07:50:37.0
230	v06	m72	2012-01-06	2012-01-05	ADNI2	-0.226	-1.168	2021-12-17 07:50:37.0
230	v21	m96	2014-01-15	2014-01-14	ADNI2	-1.092	-1.877	2021-12-17 07:50:37.0
230	v11	m84	2013-01-31	2013-01-29	ADNI2	-0.655	-1.19	2021-12-17 07:50:37.0
230	m108	m108	2015-02-04	2015-02-03	ADNI2	-1.911	-2.097	2021-12-17 07:50:37.0
230	m12	m12	2007-03-23	2007-03-23	ADNI1	1.431	0.562	2021-12-17 07:50:37.0
230	bl	bl	2006-04-11	2006-03-30	ADNI1	1.349	-0.089	2021-12-17 07:50:37.0
230	m24	m24	2008-04-07	2008-04-04	ADNI1	0.607	0.337	2021-12-17 07:50:37.0
230	m36	m36	2009-11-15	2009-09-16	ADNI1	0.794	0.722	2021-12-17 07:50:37.0
230	m06	m06	2006-10-23	2006-10-18	ADNI1	1.72	0.671	2021-12-17 07:50:37.0
231	m24	m24	2008-03-13	2008-03-12	ADNI1	-0.938	-2.048	2021-12-17 07:50:37.0
231	bl	bl	2006-03-23	2006-03-16	ADNI1	-0.28	-0.784	2021-12-17 07:50:37.0
231	m12	m12	2007-03-21	2007-03-21	ADNI1	-0.223	-1.417	2021-12-17 07:50:37.0
231	m36	m36	2008-09-09	2008-09-04	ADNI1	-1.048	-1.652	2021-12-17 07:50:37.0
231	m06	m06	2006-10-06	2006-09-12	ADNI1	-0.24	-0.914	2021-12-17 07:50:37.0
231	m18	m18	2007-09-20	2007-09-19	ADNI1	-1.149	-1.544	2021-12-17 07:50:37.0
232	m24	m24	2008-03-16	2008-03-11	ADNI1	1.123	0.537	2021-12-17 07:50:37.0
232	m48	m48	2011-03-02	2010-03-12	ADNI1	0.307	-0.105	2021-12-17 07:50:37.0
232	bl	bl	2006-07-27	2006-03-13	ADNI1	0.842	0.314	2021-12-17 07:50:37.0
232	nv	m36	2009-03-23	2009-03-13	ADNI1	0.646	0.149	2021-12-17 07:50:37.0
232	m12	m12	2007-03-20	2007-03-15	ADNI1	1.202	0.725	2021-12-17 07:50:37.0
232	nv	m60	2011-03-30	2011-03-29	ADNIGO	0.245	0.412	2021-12-17 07:50:37.0
232	m72	m72	2012-04-11	2012-04-10	ADNI2	0.358	-0.373	2021-12-17 07:50:37.0
232	m06	m06	2006-10-16	2006-09-08	ADNI1	0.955	0.13	2021-12-17 07:50:37.0
240	nv	m12	2007-05-02	2007-04-02	ADNI1	-0.183	0.935	2021-12-17 07:50:37.0
240	bl	bl	2006-04-06	2006-04-05	ADNI1	0.651	0.737	2021-12-17 07:50:37.0
240	nv	m24	2008-04-24	2008-04-16	ADNI1	0.416	-0.136	2021-12-17 07:50:37.0
240	nv	m06	2006-11-03	2006-10-25	ADNI1	0.387	-0.105	2021-12-17 07:50:37.0
240	m18	m18	2007-11-05	2007-10-31	ADNI1	0.373	-0.403	2021-12-17 07:50:37.0
241	nv	m48	2010-03-18	2010-03-16	ADNI1	-0.065	-0.607	2021-12-17 07:50:37.0
241	m12	m12	2007-03-27	2007-03-26	ADNI1	-0.088	-1.115	2021-12-17 07:50:37.0
241	bl	bl	2006-03-29	2006-03-28	ADNI1	0.299	-0.612	2021-12-17 07:50:37.0
241	m36	m36	2009-04-01	2009-03-31	ADNI1	0.116	-0.61	2021-12-17 07:50:37.0
241	m24	m24	2008-04-09	2008-04-08	ADNI1	0.044	-1.024	2021-12-17 07:50:37.0
241	m06	m06	2006-09-27	2006-09-27	ADNI1	0.2	-0.532	2021-12-17 07:50:37.0
241	m18	m18	2007-10-05	2007-10-04	ADNI1	0.166	-1.066	2021-12-17 07:50:37.0
243	m12	m12	2007-04-04	2007-04-10	ADNI1	-0.568	-1.647	2021-12-17 07:50:37.0
243	bl	bl	2006-04-17	2006-04-13	ADNI1	-0.42	-0.967	2021-12-17 07:50:37.0
243	m06	m06	2006-11-14	2006-11-10	ADNI1	-0.499	-1.532	2021-12-17 07:50:37.0
245	bl	bl	2006-04-21	2006-04-18	ADNI1	0.217	-0.976	2021-12-17 07:50:37.0
245	m06	m06	2006-10-10	2006-10-09	ADNI1	0.818	0.209	2021-12-17 07:50:37.0
249	nv	m36	2009-03-13	2009-03-11	ADNI1	-0.291	1.247	2021-12-17 07:50:37.0
249	nv	bl	2006-03-14	2006-03-14	ADNI1	-0.114	0.253	2021-12-17 07:50:37.0
249	nv	m24	2008-04-01	2008-03-31	ADNI1	-0.168	-0.249	2021-12-17 07:50:37.0
249	nv	m12	2007-04-04	2007-04-03	ADNI1	-0.167	1.092	2021-12-17 07:50:37.0
249	nv	m48	2010-04-14	2010-04-14	ADNI1	-1.105	0.628	2021-12-17 07:50:37.0
249	nv	m06	2006-09-26	2006-09-26	ADNI1	-0.1	0.814	2021-12-17 07:50:37.0
249	nv	m18	2007-10-05	2007-10-03	ADNI1	-0.253	0.341	2021-12-17 07:50:37.0
256	nv	m72	2012-04-11	2012-03-19	ADNIGO	-1.567	-3.011	2021-12-17 07:50:37.0
256	m36	m36	2009-04-13	2009-04-01	ADNI1	-0.853	-1.426	2021-12-17 07:50:37.0
256	nv	m12	2007-04-09	2007-04-03	ADNI1	-0.644	-1.374	2021-12-17 07:50:37.0
256	nv	bl	2006-04-07	2006-04-05	ADNI1	-0.535	0.136	2021-12-17 07:50:37.0
256	m24	m24	2008-04-09	2008-04-07	ADNI1	-0.794	-1.313	2021-12-17 07:50:37.0
256	nv	m60	2011-06-17	2011-04-14	ADNIGO	-1.438	-3.308	2021-12-17 07:50:37.0
256	m48	m48	2010-06-09	2010-04-21	ADNI1	-1.319	-2.003	2021-12-17 07:50:37.0
256	m06	m06	2006-10-09	2006-10-04	ADNI1	-0.564	-0.434	2021-12-17 07:50:37.0
256	m18	m18	2007-10-15	2007-10-09	ADNI1	-0.548	-0.48	2021-12-17 07:50:37.0
257	m06	m06	2007-02-19	2007-02-19	ADNI1	1.119	-0.256	2021-12-17 07:50:37.0
257	v11	m72	2012-07-23	2012-07-23	ADNI2	0.903	0.502	2021-12-17 07:50:37.0
257	m60	m60	2011-07-29	2011-07-27	ADNI2	1.104	0.444	2021-12-17 07:50:37.0
257	m96	m96	2014-07-30	2014-07-30	ADNI2	0.803	0.353	2021-12-17 07:50:37.0
257	bl	bl	2006-08-03	2006-08-02	ADNI1	1.335	0.872	2021-12-17 07:50:37.0
257	nv	m48	2010-08-06	2010-08-05	ADNI1	0.811	0.12	2021-12-17 07:50:37.0
257	m12	m12	2007-08-16	2007-08-08	ADNI1	1.135	-0.459	2021-12-17 07:50:37.0
257	m36	m36	2009-08-21	2009-08-12	ADNI1	1.299	0.541	2021-12-17 07:50:37.0
257	v21	m84	2013-08-20	2013-08-12	ADNI2	0.886	0.067	2021-12-17 07:50:37.0
257	m24	m24	2008-10-28	2008-10-24	ADNI1	1.046	-0.164	2021-12-17 07:50:37.0
258	m12	m12	2007-04-30	2007-04-27	ADNI1	0.114	-0.352	2021-12-17 07:50:37.0
258	nv	bl	2006-05-02	2006-05-02	ADNI1	0.132	0.246	2021-12-17 07:50:37.0
258	m24	m24	2008-05-08	2008-05-08	ADNI1	-0.266	-0.639	2021-12-17 07:50:37.0
258	m18	m18	2007-10-26	2007-10-26	ADNI1	-0.243	-0.493	2021-12-17 07:50:37.0
258	m06	m06	2006-11-05	2006-11-02	ADNI1	0.379	0.214	2021-12-17 07:50:37.0
259	v11	m84	2013-04-26	2013-03-14	ADNI2	0.685	-0.039	2021-12-17 07:50:37.0
259	m48	m48	2010-03-23	2010-03-19	ADNI1	1.463	0.433	2021-12-17 07:50:37.0
259	m36	m36	2009-03-26	2009-03-26	ADNI1	1.381	1.659	2021-12-17 07:50:37.0
259	m24	m24	2008-04-02	2008-03-27	ADNI1	1.702	2.167	2021-12-17 07:50:37.0
259	bl	bl	2006-03-29	2006-03-28	ADNI1	1.476	1.574	2021-12-17 07:50:37.0
259	m12	m12	2007-04-02	2007-03-30	ADNI1	1.667	1.818	2021-12-17 07:50:37.0
259	nv	m60	2011-04-27	2011-03-31	ADNIGO	1.542	1.713	2021-12-17 07:50:37.0
259	m72	m72	2012-04-20	2012-04-02	ADNI2	1.523	0.83	2021-12-17 07:50:37.0
259	m96	m96	2014-05-20	2014-04-09	ADNI2	1.137	-0.206	2021-12-17 07:50:37.0
259	v31	m108	2015-05-24	2015-04-10	ADNI2	0.119	-1.803	2021-12-17 07:50:37.0
259	m120	m120	2016-05-06	2016-04-11	ADNI2	0.158	-0.781	2021-12-17 07:50:37.0
259	m06	m06	2006-09-28	2006-09-21	ADNI1	1.868	1.659	2021-12-17 07:50:37.0
259	m132	m132	2017-12-20	2017-09-21	ADNI3	-0.246	-2.591	2021-12-17 07:50:37.0
259	m138	m138	2017-12-20	2017-09-21	ADNI3	-0.575	-2.188	2021-12-17 07:50:37.0
259	y1	m156	2019-02-05	2018-10-29	ADNI3	-1.616		2021-12-17 07:50:37.0
259	y1	m150	2019-02-05	2018-10-29	ADNI3	-3.126		2021-12-17 07:50:37.0
260	m84	m84	2013-05-08	2013-04-23	ADNI2	1.071	0.548	2021-12-17 07:50:37.0
260	v06	m72	2012-05-24	2012-04-26	ADNI2	0.781	0.016	2021-12-17 07:50:37.0
260	nv	m48	2010-04-29	2010-04-28	ADNI1	0.962	0.353	2021-12-17 07:50:37.0
260	m108	m108	2015-04-29	2015-04-28	ADNI2	1.167	0.725	2021-12-17 07:50:37.0
260	nv	m36	2009-05-08	2009-04-30	ADNI1	0.819	0.652	2021-12-17 07:50:37.0
260	bl	bl	2006-05-02	2006-05-02	ADNI1	1.475	0.725	2021-12-17 07:50:37.0
260	m96	m96	2014-05-15	2014-05-08	ADNI2	0.954	0.433	2021-12-17 07:50:37.0
260	m12	m12	2007-05-11	2007-05-09	ADNI1	1.492	0.747	2021-12-17 07:50:37.0
260	m24	m24	2008-05-14	2008-05-13	ADNI1	1.301	0.537	2021-12-17 07:50:37.0
260	nv	m60	2011-05-13	2011-05-13	ADNIGO	1.157	0.537	2021-12-17 07:50:37.0
260	m06	m06	2006-11-03	2006-11-02	ADNI1	1.561	0.016	2021-12-17 07:50:37.0
262	m12	m12	2007-04-04	2007-04-03	ADNI1	1.059	-0.88	2021-12-17 07:50:37.0
262	m48	m48	2010-04-16	2010-04-07	ADNI1	0.922	-0.714	2021-12-17 07:50:37.0
262	m24	m24	2008-04-15	2008-04-09	ADNI1	0.374	-0.067	2021-12-17 07:50:37.0
262	bl	bl	2006-04-13	2006-04-12	ADNI1	1.002	-0.505	2021-12-17 07:50:37.0
262	nv	m36	2009-04-24	2009-04-22	ADNI1	0.901	-1.052	2021-12-17 07:50:37.0
262	nv	m06	2006-11-21	2006-11-09	ADNI1	0.712	-1.692	2021-12-17 07:50:37.0
266	m12	m12	2007-04-05	2007-04-04	ADNI1	-0.279	-0.216	2021-12-17 07:50:37.0
266	m24	m24	2008-04-16	2008-04-14	ADNI1	-0.385	-1.37	2021-12-17 07:50:37.0
266	nv	bl	2006-04-18	2006-04-17	ADNI1	-0.232	0.016	2021-12-17 07:50:37.0
266	m06	m06	2006-10-05	2006-10-04	ADNI1	-0.05	-0.436	2021-12-17 07:50:37.0
269	v06	m60	2011-12-08	2011-03-29	ADNI2	-1.871		2021-12-17 07:50:37.0
269	nv	m36	2009-04-09	2009-04-06	ADNI1	-0.483	-2.47	2021-12-17 07:50:37.0
269	nv	m48	2010-04-13	2010-04-09	ADNI1	-1.758	-3.017	2021-12-17 07:50:37.0
269	bl	bl	2006-04-14	2006-04-12	ADNI1	-0.373	0.016	2021-12-17 07:50:37.0
269	nv	m12	2007-04-26	2007-04-12	ADNI1	-0.354	-1.024	2021-12-17 07:50:37.0
269	m24	m24	2008-04-21	2008-04-18	ADNI1	-0.523	-1.37	2021-12-17 07:50:37.0
269	m18	m18	2007-10-10	2007-10-05	ADNI1	-0.287	-0.88	2021-12-17 07:50:37.0
269	m06	m06	2006-10-24	2006-10-19	ADNI1	-0.304	-0.691	2021-12-17 07:50:37.0
272	m24	m24	2008-04-24	2008-04-24	ADNI1	3.066	2.994	2021-12-17 07:50:37.0
272	m72	m72	2012-04-25	2012-04-25	ADNI2	3.021	2.167	2021-12-17 07:50:37.0
272	nv	bl	2006-04-27	2006-04-26	ADNI1	1.843	1.216	2021-12-17 07:50:37.0
272	init	m144	2018-05-29	2018-05-01	ADNI3	1.76	1.653	2021-12-17 07:50:37.0
272	m12	m12	2007-05-16	2007-05-04	ADNI1	2.719	2.994	2021-12-17 07:50:37.0
272	m120	m120	2016-05-10	2016-05-05	ADNI2	2.39	1.817	2021-12-17 07:50:37.0
272	v21	m96	2014-05-30	2014-05-29	ADNI2	2.725	2.994	2021-12-17 07:50:37.0
272	m84	m84	2013-06-10	2013-06-07	ADNI2	3.139	2.581	2021-12-17 07:50:37.0
272	m36	m36	2009-07-21	2009-07-15	ADNI1	3.296	2.994	2021-12-17 07:50:37.0
272	nv	m48	2010-09-14	2010-09-02	ADNIGO	2.642	2.994	2021-12-17 07:50:37.0
272	nv	m06	2006-10-17	2006-10-13	ADNI1	2.205	2.581	2021-12-17 07:50:37.0
273	m24	m24	2008-04-02	2008-04-01	ADNI1	-0.278	-0.436	2021-12-17 07:50:37.0
273	bl	bl	2006-04-06	2006-04-05	ADNI1	-0.568	-0.436	2021-12-17 07:50:37.0
273	m36	m36	2009-04-08	2009-04-07	ADNI1	-0.372	-0.534	2021-12-17 07:50:37.0
273	m12	m12	2007-05-17	2007-05-15	ADNI1	-0.415	-0.691	2021-12-17 07:50:37.0
273	m18	m18	2007-10-05	2007-10-05	ADNI1	-0.057	0.12	2021-12-17 07:50:37.0
273	m06	m06	2006-10-11	2006-10-06	ADNI1	-0.156	-0.256	2021-12-17 07:50:37.0
276	m24	m24	2008-03-13	2008-03-13	ADNI1	0.815	1.06	2021-12-17 07:50:37.0
276	m108	m108	2015-03-30	2015-03-24	ADNI2	-0.042	-0.855	2021-12-17 07:50:37.0
276	v06	m72	2012-04-11	2012-03-27	ADNI2	0.312	0.482	2021-12-17 07:50:37.0
276	bl	bl	2006-03-30	2006-03-29	ADNI1	1.371	1.101	2021-12-17 07:50:37.0
276	m12	m12	2007-03-30	2007-03-29	ADNI1	0.899	1.419	2021-12-17 07:50:37.0
276	m36	m36	2009-03-30	2009-03-30	ADNI1	0.543	0.563	2021-12-17 07:50:37.0
276	nv	m48	2010-03-30	2010-03-30	ADNI1	0.879	0.214	2021-12-17 07:50:37.0
276	v11	m84	2013-04-05	2013-04-02	ADNI2	0.398	0.23	2021-12-17 07:50:37.0
276	v41	m120	2016-04-11	2016-04-04	ADNI2	-0.511	0.6	2021-12-17 07:50:37.0
276	v21	m96	2014-04-28	2014-04-10	ADNI2	-0.033	0.295	2021-12-17 07:50:37.0
276	nv	m60	2011-05-01	2011-04-25	ADNIGO	0.809	0.628	2021-12-17 07:50:37.0
276	m06	m06	2006-10-04	2006-09-29	ADNI1	0.959	0.872	2021-12-17 07:50:37.0
276	m18	m18	2007-10-04	2007-10-04	ADNI1	1.315	0.872	2021-12-17 07:50:37.0
282	m06	m06	2007-01-11	2007-01-09	ADNI1	0.865	0.295	2021-12-17 07:50:37.0
282	m12	m12	2007-05-09	2007-05-08	ADNI1	0.786	0.815	2021-12-17 07:50:37.0
282	bl	bl	2006-05-16	2006-05-15	ADNI1	0.321	0.537	2021-12-17 07:50:37.0
282	m18	m18	2007-12-07	2007-12-06	ADNI1	0.908	1.316	2021-12-17 07:50:37.0
283	m24	m24	2008-04-21	2008-04-14	ADNI1	0.792	0.412	2021-12-17 07:50:37.0
283	bl	bl	2006-04-21	2006-04-20	ADNI1	0.641	0.644	2021-12-17 07:50:37.0
283	m36	m36	2009-04-24	2009-04-23	ADNI1	1.119	0.354	2021-12-17 07:50:37.0
283	m12	m12	2007-05-03	2007-05-02	ADNI1	0.759	0.338	2021-12-17 07:50:37.0
283	m06	m06	2006-11-03	2006-10-30	ADNI1	0.64	1.06	2021-12-17 07:50:37.0
284	m12	m12	2007-05-07	2007-05-02	ADNI1	-1.774	-1.657	2021-12-17 07:50:37.0
284	bl	bl	2006-05-11	2006-05-08	ADNI1	-0.681	-0.69	2021-12-17 07:50:37.0
284	m06	m06	2006-11-28	2006-11-27	ADNI1	-1.031	-1.813	2021-12-17 07:50:37.0
285	m24	m24	2008-04-04	2008-03-24	ADNI1	-0.016	0.725	2021-12-17 07:50:37.0
285	nv	m60	2011-05-03	2011-04-01	ADNIGO	-0.357	-0.29	2021-12-17 07:50:37.0
285	bl	bl	2006-04-11	2006-04-03	ADNI1	0.905	1.06	2021-12-17 07:50:37.0
285	m12	m12	2007-04-10	2007-04-06	ADNI1	0.285	-0.436	2021-12-17 07:50:37.0
285	m36	m36	2009-04-06	2009-04-06	ADNI1	-0.118	0.067	2021-12-17 07:50:37.0
285	m72	m72	2012-04-23	2012-04-12	ADNI2	-0.014	-0.29	2021-12-17 07:50:37.0
285	m48	m48	2010-04-19	2010-04-16	ADNI1	-0.023	0.6	2021-12-17 07:50:37.0
285	m84	m84	2013-08-19	2013-05-01	ADNI2	-0.601	-0.105	2021-12-17 07:50:37.0
285	m06	m06	2006-10-02	2006-09-28	ADNI1	0.34	0.338	2021-12-17 07:50:37.0
285	m18	m18	2007-10-08	2007-10-05	ADNI1	0.07	0.099	2021-12-17 07:50:37.0
286	m12	m12	2007-05-15	2007-05-15	ADNI1	-1.628	-2.011	2021-12-17 07:50:37.0
286	bl	bl	2006-05-23	2006-05-17	ADNI1	-0.895	-1.173	2021-12-17 07:50:37.0
286	nv	m24	2008-05-21	2008-05-21	ADNI1	-1.878	-2.014	2021-12-17 07:50:37.0
286	m06	m06	2006-11-29	2006-11-28	ADNI1	-1.656	-1.289	2021-12-17 07:50:37.0
288	bl	bl	2006-04-18	2006-04-18	ADNI1	0.099	1.788	2021-12-17 07:50:37.0
289	m12	m12	2007-03-27	2007-03-23	ADNI1	0.566	-0.997	2021-12-17 07:50:37.0
289	m36	m36	2009-04-03	2009-03-30	ADNI1	-0.015	-1.374	2021-12-17 07:50:37.0
289	bl	bl	2006-04-05	2006-03-31	ADNI1	0.298	0.201	2021-12-17 07:50:37.0
289	m24	m24	2008-04-08	2008-04-03	ADNI1	0.385	-1.566	2021-12-17 07:50:37.0
289	m72	m72	2012-04-12	2012-04-11	ADNI2	-1.638	-2.387	2021-12-17 07:50:37.0
289	m48	m48	2010-04-30	2010-04-12	ADNI1	-0.504	-1.744	2021-12-17 07:50:37.0
289	nv	m60	2011-05-05	2011-04-22	ADNIGO	-0.816	-2.642	2021-12-17 07:50:37.0
289	m06	m06	2006-10-05	2006-09-29	ADNI1	0.549	0.553	2021-12-17 07:50:37.0
289	m18	m18	2007-10-03	2007-10-01	ADNI1	0.387	-0.976	2021-12-17 07:50:37.0
290	m06	m06	2007-02-05	2007-02-05	ADNI1	0.665	0.902	2021-12-17 07:50:37.0
290	nv	m36	2009-05-22	2009-05-06	ADNI1	-0.101	-1.072	2021-12-17 07:50:37.0
290	bl	bl	2006-05-19	2006-05-10	ADNI1	0.282	-0.019	2021-12-17 07:50:37.0
290	m24	m24	2008-05-21	2008-05-20	ADNI1	-0.041	-0.607	2021-12-17 07:50:37.0
290	nv	m12	2007-07-12	2007-06-12	ADNI1	0.201	-0.502	2021-12-17 07:50:37.0
291	bl	bl	2006-05-03	2006-03-24	ADNI1	0.282	-0.085	2021-12-17 07:50:37.0
291	m24	m24	2008-03-28	2008-03-25	ADNI1	0.793	0.898	2021-12-17 07:50:37.0
291	nv	m36	2009-04-10	2009-03-27	ADNI1	0.072	-0.025	2021-12-17 07:50:37.0
291	m12	m12	2007-07-02	2007-04-04	ADNI1	0.514	0.295	2021-12-17 07:50:37.0
291	v06	m72	2012-04-18	2012-04-05	ADNI2	-0.366	-0.795	2021-12-17 07:50:37.0
291	m18	m18	2007-11-05	2007-10-03	ADNI1	1.296	0.6	2021-12-17 07:50:37.0
291	m06	m06	2006-10-11	2006-10-04	ADNI1	0.698	0.522	2021-12-17 07:50:37.0
292	m24	m24	2008-04-03	2008-04-03	ADNI1	-1.055	-0.018	2021-12-17 07:50:37.0
292	m36	m36	2009-05-15	2009-04-09	ADNI1	-0.778	0.207	2021-12-17 07:50:37.0
292	bl	bl	2006-04-14	2006-04-12	ADNI1	-1.037	0.012	2021-12-17 07:50:37.0
292	v06	m60	2011-05-16	2011-04-20	ADNI2	-1.155	-0.594	2021-12-17 07:50:37.0
292	nv	m48	2010-05-27	2010-04-21	ADNIGO	-1.339	-0.301	2021-12-17 07:50:37.0
292	m12	m12	2007-05-15	2007-04-25	ADNI1	-0.846	0.136	2021-12-17 07:50:37.0
292	m72	m72	2012-07-30	2012-04-30	ADNI2	-1.209	-0.369	2021-12-17 07:50:37.0
292	v21	m84	2013-08-05	2013-05-01	ADNI2	-1.269	0.136	2021-12-17 07:50:37.0
292	v31	m96	2014-05-13	2014-05-08	ADNI2	-1.312	-0.369	2021-12-17 07:50:37.0
292	v41	m108	2015-08-07	2015-08-03	ADNI2	-1.339	-0.764	2021-12-17 07:50:37.0
292	m06	m06	2006-10-06	2006-10-05	ADNI1	-0.919	0.438	2021-12-17 07:50:37.0
292	m18	m18	2007-11-08	2007-11-08	ADNI1	-1.291	0.935	2021-12-17 07:50:37.0
293	nv	m24	2008-04-08	2008-03-24	ADNI1	-1.245	-1.145	2021-12-17 07:50:37.0
293	nv	bl	2006-03-28	2006-03-28	ADNI1	-0.596	-1.4	2021-12-17 07:50:37.0
293	nv	m36	2009-04-08	2009-04-07	ADNI1	-1.317	-2.195	2021-12-17 07:50:37.0
293	nv	m12	2007-04-19	2007-04-16	ADNI1	-0.96	-0.957	2021-12-17 07:50:37.0
293	nv	m18	2007-10-16	2007-10-15	ADNI1	-1.281	-1.78	2021-12-17 07:50:37.0
293	nv	m06	2006-10-30	2006-10-30	ADNI1	-0.518	-1.151	2021-12-17 07:50:37.0
294	v11	m72	2012-03-22	2012-03-21	ADNI2	-0.258	-0.674	2021-12-17 07:50:37.0
294	v06	m60	2011-03-29	2011-03-25	ADNI2	-0.194	-0.787	2021-12-17 07:50:37.0
294	m24	m24	2008-03-27	2008-03-27	ADNI1	-0.28	0.241	2021-12-17 07:50:37.0
294	bl	bl	2006-03-29	2006-03-28	ADNI1	0.258	-0.028	2021-12-17 07:50:37.0
294	m36	m36	2009-03-31	2009-04-02	ADNI1	-0.184	-0.349	2021-12-17 07:50:37.0
294	nv	m12	2007-04-04	2007-04-04	ADNI1	-0.149	-0.117	2021-12-17 07:50:37.0
294	m48	m48	2010-04-08	2010-04-08	ADNI1	0.099	-0.185	2021-12-17 07:50:37.0
294	v21	m84	2013-06-18	2013-06-14	ADNI2	-0.227	-1.901	2021-12-17 07:50:37.0
294	nv	m18	2007-09-25	2007-09-25	ADNI1	0.077	0.091	2021-12-17 07:50:37.0
294	nv	m06	2006-10-03	2006-10-03	ADNI1	0.792	0.445	2021-12-17 07:50:37.0
295	m36	m36	2009-05-11	2009-05-07	ADNI1	1.248	0.537	2021-12-17 07:50:37.0
295	nv	bl	2006-05-10	2006-05-09	ADNI1	1.692	-0.81	2021-12-17 07:50:37.0
295	v11	m72	2012-05-14	2012-05-10	ADNI2	0.953	0.209	2021-12-17 07:50:37.0
295	m48	m48	2010-05-14	2010-05-13	ADNI1	1.241	0.778	2021-12-17 07:50:37.0
295	m12	m12	2007-05-29	2007-05-25	ADNI1	1.669	1.167	2021-12-17 07:50:37.0
295	m60	m60	2011-06-07	2011-06-02	ADNI2	0.702	-0.154	2021-12-17 07:50:37.0
295	m24	m24	2008-08-25	2008-08-04	ADNI1	1.113	0.088	2021-12-17 07:50:37.0
295	m06	m06	2006-11-02	2006-11-02	ADNI1	1.659	1.359	2021-12-17 07:50:37.0
296	m120	m120	2017-01-27	2017-01-24	ADNI2	-0.739	-1.097	2021-12-17 07:50:37.0
296	m24	m24	2008-04-16	2008-04-15	ADNI1	0.009	-0.883	2021-12-17 07:50:37.0
296	nv	m12	2007-04-24	2007-04-17	ADNI1	0.194	-1.305	2021-12-17 07:50:37.0
296	m96	m96	2014-05-05	2014-04-24	ADNI2	-0.27	-0.456	2021-12-17 07:50:37.0
296	bl	bl	2006-04-28	2006-04-25	ADNI1	-0.191	-1.12	2021-12-17 07:50:37.0
296	m72	m72	2012-05-01	2012-04-27	ADNI2	-0.31	-1.006	2021-12-17 07:50:37.0
296	nv	m60	2011-05-13	2011-05-05	ADNIGO	-0.416	-1.492	2021-12-17 07:50:37.0
296	m36	m36	2009-05-08	2009-05-07	ADNI1	-0.331	-0.657	2021-12-17 07:50:37.0
296	m18	m18	2007-10-11	2007-10-09	ADNI1	-0.468	-1.21	2021-12-17 07:50:37.0
296	m06	m06	2006-10-20	2006-10-19	ADNI1	0.065	-1.231	2021-12-17 07:50:37.0
298	v21	m96	2014-04-16	2014-04-16	ADNI2	0.25	0.03	2021-12-17 07:50:37.0
298	m36	m36	2009-04-28	2009-04-17	ADNI1	0.632	1.589	2021-12-17 07:50:37.0
298	m72	m72	2012-08-01	2012-04-18	ADNI2	1.193	0.955	2021-12-17 07:50:37.0
298	m48	m48	2010-05-18	2010-04-19	ADNI1	0.664	1.29	2021-12-17 07:50:37.0
298	nv	m60	2011-04-21	2011-04-20	ADNIGO	0.373	1.465	2021-12-17 07:50:37.0
298	v11	m84	2013-07-05	2013-04-24	ADNI2	0.493	0.832	2021-12-17 07:50:37.0
298	bl	bl	2006-05-01	2006-04-27	ADNI1	0.944	0.872	2021-12-17 07:50:37.0
298	m24	m24	2008-05-09	2008-05-07	ADNI1	0.87	1.329	2021-12-17 07:50:37.0
298	m12	m12	2007-05-09	2007-05-09	ADNI1	0.787	1.419	2021-12-17 07:50:37.0
298	m120	m120	2016-06-27	2016-06-22	ADNI2	0.091	0.214	2021-12-17 07:50:37.0
298	m132	m132	2017-10-17	2017-10-09	ADNI3	0.343	-0.256	2021-12-17 07:50:37.0
298	m138	m138	2017-10-17	2017-10-09	ADNI3	0.082	-0.201	2021-12-17 07:50:37.0
298	m06	m06	2006-11-28	2006-11-08	ADNI1	0.589	1.233	2021-12-17 07:50:37.0
299	bl	bl	2006-05-15	2006-05-12	ADNI1	-0.228	-1.409	2021-12-17 07:50:37.0
299	m24	m24	2008-05-14	2008-05-12	ADNI1	-0.651	-1.03	2021-12-17 07:50:37.0
299	nv	m12	2007-05-14	2007-05-14	ADNI1	-0.258	-1.652	2021-12-17 07:50:37.0
299	m06	m06	2006-11-06	2006-11-06	ADNI1	0.022	-1.592	2021-12-17 07:50:37.0
300	m24	m24	2008-05-20	2008-05-19	ADNI1	-0.964	0.898	2021-12-17 07:50:37.0
300	bl	bl	2006-05-22	2006-05-22	ADNI1	-0.548	2.398	2021-12-17 07:50:37.0
300	nv	m12	2007-05-29	2007-05-29	ADNI1	-0.548	1.982	2021-12-17 07:50:37.0
300	m06	m06	2006-11-14	2006-11-13	ADNI1	-1.108	1.41	2021-12-17 07:50:37.0
301	v31	m96	2014-04-25	2014-04-14	ADNI2	1.799	0.403	2021-12-17 07:50:37.0
301	m84	m84	2013-05-03	2013-04-16	ADNI2	1.941	0.995	2021-12-17 07:50:37.0
301	m72	m72	2012-04-26	2012-04-20	ADNI2	1.957	1.842	2021-12-17 07:50:37.0
301	m36	m36	2009-04-24	2009-04-22	ADNI1	2.035	1.783	2021-12-17 07:50:37.0
301	bl	bl	2006-04-25	2006-04-25	ADNI1	1.732	1.222	2021-12-17 07:50:37.0
301	m60	m60	2011-04-29	2011-04-27	ADNI2	2.168	1.452	2021-12-17 07:50:37.0
301	m24	m24	2008-05-08	2008-05-06	ADNI1	1.436	0.832	2021-12-17 07:50:37.0
301	m12	m12	2007-05-08	2007-05-07	ADNI1	2.245	1.753	2021-12-17 07:50:37.0
301	m06	m06	2006-11-03	2006-10-31	ADNI1	1.745	0.888	2021-12-17 07:50:37.0
303	m132	m132	2017-04-17	2017-04-12	ADNI3	0.673	-0.216	2021-12-17 07:50:37.0
303	m24	m24	2008-04-28	2008-04-23	ADNI1	1.32	0.672	2021-12-17 07:50:37.0
303	m12	m12	2007-04-27	2007-04-25	ADNI1	0.914	0.765	2021-12-17 07:50:37.0
303	v51	m120	2016-04-27	2016-04-27	ADNI2	1.067	0.214	2021-12-17 07:50:37.0
303	v21	m84	2013-05-13	2013-05-02	ADNI2	0.679	0.672	2021-12-17 07:50:37.0
303	bl	bl	2006-05-03	2006-05-03	ADNI1	1.091	0.832	2021-12-17 07:50:37.0
303	v31	m96	2014-09-26	2014-05-09	ADNI2	1.33	0.672	2021-12-17 07:50:37.0
303	m36	m36	2009-06-08	2009-06-05	ADNI1	0.983	0.338	2021-12-17 07:50:37.0
303	m60	m60	2011-06-27	2011-06-15	ADNI2	1.15	0.214	2021-12-17 07:50:37.0
303	m48	m48	2010-07-02	2010-07-02	ADNI1	1.109	0.6	2021-12-17 07:50:37.0
303	m06	m06	2006-10-20	2006-10-20	ADNI1	0.689	1.06	2021-12-17 07:50:37.0
304	nv	m06	2014-08-20	2007-02-15	ADNI1	-0.126		2021-12-17 07:50:37.0
304	nv	m12	2008-04-18	2007-02-15	ADNI1	-0.226	0.023	2021-12-17 07:50:37.0
304	bl	bl	2006-04-10	2006-04-06	ADNI1	-0.275	0.338	2021-12-17 07:50:37.0
304	nv	m24	2014-08-05	2008-04-17	ADNI1	-0.103	0.12	2021-12-17 07:50:37.0
304	nv	m36	2014-08-05	2009-05-05	ADNI1	-0.428	-0.153	2021-12-17 07:50:37.0
307	m36	m36	2009-04-23	2009-04-17	ADNI1	0.762	0.355	2021-12-17 07:50:37.0
307	nv	bl	2006-05-02	2006-04-28	ADNI1	-0.44	0.815	2021-12-17 07:50:37.0
307	m24	m24	2008-05-01	2008-04-29	ADNI1	0.054	0.412	2021-12-17 07:50:37.0
307	nv	m12	2007-05-03	2007-05-01	ADNI1	0.238	0.548	2021-12-17 07:50:37.0
307	m48	m48	2010-05-24	2010-05-03	ADNI1	0.063	0.872	2021-12-17 07:50:37.0
307	nv	m60	2011-06-14	2011-05-10	ADNIGO	0.007	-0.311	2021-12-17 07:50:37.0
307	v06	m72	2012-07-12	2012-06-19	ADNI2	-0.048	-0.105	2021-12-17 07:50:37.0
307	v21	m96	2014-06-30	2014-06-24	ADNI2	0.005	-1.438	2021-12-17 07:50:37.0
307	m84	m84	2013-08-06	2013-07-02	ADNI2	0.393	-0.552	2021-12-17 07:50:37.0
307	m06	m06	2006-10-30	2006-10-27	ADNI1	-0.111	0.016	2021-12-17 07:50:37.0
307	m18	m18	2007-11-13	2007-11-07	ADNI1	0.32	0.412	2021-12-17 07:50:37.0
310	m12	m12	2007-04-24	2007-04-23	ADNI1	0.24	-0.256	2021-12-17 07:50:37.0
310	nv	bl	2006-04-27	2006-04-24	ADNI1	-0.004	0.209	2021-12-17 07:50:37.0
310	m24	m24	2008-04-29	2008-04-28	ADNI1	-0.78	-1.939	2021-12-17 07:50:37.0
310	m06	m06	2006-11-05	2006-10-30	ADNI1	-0.252	-0.534	2021-12-17 07:50:37.0
311	m06	m06	2007-02-16	2007-02-06	ADNI1	1.415	-0.256	2021-12-17 07:50:37.0
311	m12	m12	2007-07-16	2007-07-13	ADNI1	0.613	0.272	2021-12-17 07:50:37.0
311	bl	bl	2006-08-24	2006-08-02	ADNI1	0.754	-0.577	2021-12-17 07:50:37.0
311	nv	m24	2008-09-26	2008-08-14	ADNI1	1.459	0.394	2021-12-17 07:50:37.0
311	nv	m48	2010-09-30	2010-08-18	ADNI1	1.032	-0.343	2021-12-17 07:50:37.0
311	v06	m60	2011-10-26	2011-08-18	ADNI2	0.734	-0.269	2021-12-17 07:50:37.0
311	m84	m84	2013-10-03	2013-09-17	ADNI2	0.85	-0.926	2021-12-17 07:50:37.0
311	m72	m72	2012-12-15	2012-11-15	ADNI2	1.074	0.088	2021-12-17 07:50:37.0
312	m06	m06	2007-02-16	2007-02-06	ADNI1	0.25	-0.232	2021-12-17 07:50:37.0
312	m12	m12	2007-07-21	2007-07-13	ADNI1	0.007	-0.373	2021-12-17 07:50:37.0
312	bl	bl	2006-08-14	2006-08-02	ADNI1	0.479	-0.417	2021-12-17 07:50:37.0
312	m24	m24	2008-09-29	2008-08-14	ADNI1	0.408	-0.537	2021-12-17 07:50:37.0
314	m06	m06	2007-03-09	2007-03-09	ADNI1	-0.177	0.322	2021-12-17 07:50:37.0
314	bl	bl	2006-04-27	2006-04-20	ADNI1	-0.425	0.995	2021-12-17 07:50:37.0
314	m36	m36	2009-04-24	2009-04-20	ADNI1	-0.974	-0.099	2021-12-17 07:50:37.0
314	m24	m24	2008-04-25	2008-04-21	ADNI1	-0.397	0.431	2021-12-17 07:50:37.0
314	m12	m12	2007-05-03	2007-05-02	ADNI1	-0.147	0.295	2021-12-17 07:50:37.0
314	nv	m48	2010-06-04	2010-05-18	ADNI1	-0.901	-0.345	2021-12-17 07:50:37.0
314	m18	m18	2007-11-08	2007-11-08	ADNI1	-0.073	-0.087	2021-12-17 07:50:37.0
315	m108	m108	2016-03-03	2016-02-22	ADNI2	0.561	1.23	2021-12-17 07:50:37.0
315	v06	m60	2011-05-06	2011-03-30	ADNI2	0.485	-0.167	2021-12-17 07:50:37.0
315	m72	m72	2012-04-24	2012-04-10	ADNI2	0.377	0.737	2021-12-17 07:50:37.0
315	m84	m84	2013-04-23	2013-04-11	ADNI2	0.54	0.737	2021-12-17 07:50:37.0
315	m48	m48	2010-05-12	2010-04-15	ADNI1	0.741	1.212	2021-12-17 07:50:37.0
315	bl	bl	2006-04-18	2006-04-17	ADNI1	0.538	1.304	2021-12-17 07:50:37.0
315	m24	m24	2008-05-03	2008-04-17	ADNI1	0.614	-0.006	2021-12-17 07:50:37.0
315	m96	m96	2014-04-24	2014-04-21	ADNI2	0.705	0.253	2021-12-17 07:50:37.0
315	m12	m12	2007-09-21	2007-05-07	ADNI1	0.683	0.6	2021-12-17 07:50:37.0
315	m36	m36	2009-11-10	2009-05-12	ADNI1	0.806	1.825	2021-12-17 07:50:37.0
315	m06	m06	2006-11-02	2006-10-31	ADNI1	0.855	1.096	2021-12-17 07:50:37.0
316	bl	bl	2006-04-26	2006-04-24	ADNI1	-0.753	-1.334	2021-12-17 07:50:37.0
316	m12	m12	2007-05-08	2007-05-07	ADNI1	-1.122	-1.128	2021-12-17 07:50:37.0
316	nv	m24	2008-06-16	2008-05-20	ADNI1	-0.93	-0.459	2021-12-17 07:50:37.0
316	m06	m06	2006-10-31	2006-10-30	ADNI1	-0.341	-0.583	2021-12-17 07:50:37.0
319	m12	m12	2007-04-06	2007-04-05	ADNI1	1.555	1.167	2021-12-17 07:50:37.0
319	bl	bl	2006-04-12	2006-04-06	ADNI1	1.081	0.537	2021-12-17 07:50:37.0
319	nv	m06	2006-10-03	2006-09-28	ADNI1	1.376	0.394	2021-12-17 07:50:37.0
321	m24	m24	2008-04-17	2008-04-17	ADNI1	-0.583	-0.078	2021-12-17 07:50:37.0
321	bl	bl	2006-04-19	2006-04-19	ADNI1	-0.286	-0.274	2021-12-17 07:50:37.0
321	m12	m12	2007-04-19	2007-04-19	ADNI1	-0.295	0.342	2021-12-17 07:50:37.0
321	m06	m06	2006-11-01	2006-11-01	ADNI1	-0.448	0.432	2021-12-17 07:50:37.0
324	bl	bl	2006-04-21	2006-04-21	ADNI1	0.177	-0.157	2021-12-17 07:50:37.0
324	m24	m24	2008-04-25	2008-04-22	ADNI1	0	-0.235	2021-12-17 07:50:37.0
324	m12	m12	2007-05-07	2007-05-03	ADNI1	0.308	-0.729	2021-12-17 07:50:37.0
324	m36	m36	2009-06-04	2009-06-01	ADNI1	-0.025	-0.373	2021-12-17 07:50:37.0
324	m18	m18	2007-10-19	2007-10-17	ADNI1	0.264	-0.068	2021-12-17 07:50:37.0
324	m06	m06	2006-11-01	2006-10-31	ADNI1	0.446	-0.256	2021-12-17 07:50:37.0
325	bl	bl	2006-06-26	2006-06-09	ADNI1	-0.396	-0.373	2021-12-17 07:50:37.0
325	nv	m12	2007-06-26	2007-06-15	ADNI1	-0.564	-0.294	2021-12-17 07:50:37.0
325	nv	m24	2008-06-20	2008-06-19	ADNI1	-0.555	-0.256	2021-12-17 07:50:37.0
325	nv	m06	2006-12-21	2006-12-01	ADNI1	-0.38	-0.256	2021-12-17 07:50:37.0
325	m18	m18	2007-12-19	2007-12-13	ADNI1	-0.236	-0.81	2021-12-17 07:50:37.0
326	nv	m36	2009-04-08	2009-03-30	ADNI1	-0.739	1.361	2021-12-17 07:50:37.0
326	m12	m12	2007-04-04	2007-04-04	ADNI1	-0.812	1.074	2021-12-17 07:50:37.0
326	m24	m24	2008-04-04	2008-04-04	ADNI1	-0.519	0.877	2021-12-17 07:50:37.0
326	bl	bl	2006-04-07	2006-04-07	ADNI1	-0.875	1.247	2021-12-17 07:50:37.0
326	m06	m06	2006-10-17	2006-10-16	ADNI1	-0.385	0.457	2021-12-17 07:50:37.0
326	m18	m18	2007-10-22	2007-10-17	ADNI1	-0.632	0.975	2021-12-17 07:50:37.0
327	m24	m24	2008-05-23	2008-05-23	ADNI1	0.511	1.232	2021-12-17 07:50:37.0
327	m12	m12	2007-05-30	2007-05-25	ADNI1	0.95	0.845	2021-12-17 07:50:37.0
327	bl	bl	2006-05-26	2006-05-26	ADNI1	0.776	1.067	2021-12-17 07:50:37.0
327	m36	m36	2009-07-22	2009-06-23	ADNI1	0.101	1.574	2021-12-17 07:50:37.0
327	m06	m06	2006-11-16	2006-11-15	ADNI1	0.919	1.216	2021-12-17 07:50:37.0
328	bl	bl	2006-04-13	2006-04-13	ADNI1	-0.385	-2.086	2021-12-17 07:50:37.0
328	m12	m12	2007-04-17	2007-04-17	ADNI1	-0.51	-2.724	2021-12-17 07:50:37.0
328	m24	m24	2008-05-17	2008-04-30	ADNI1	-0.6	-2.466	2021-12-17 07:50:37.0
328	m06	m06	2006-10-24	2006-10-24	ADNI1	-0.534	-1.177	2021-12-17 07:50:37.0
331	m12	m12	2007-03-28	2007-03-27	ADNI1	-0.711	0.087	2021-12-17 07:50:37.0
331	m24	m24	2008-03-28	2008-03-28	ADNI1	-0.383	-0.167	2021-12-17 07:50:37.0
331	m96	m96	2014-04-07	2014-04-03	ADNI2	-1.754	-2.289	2021-12-17 07:50:37.0
331	bl	bl	2006-04-12	2006-04-06	ADNI1	-0.73	0.935	2021-12-17 07:50:37.0
331	m36	m36	2009-04-13	2009-04-10	ADNI1	-0.73	0.214	2021-12-17 07:50:37.0
331	v21	m84	2013-04-10	2013-04-10	ADNI2	-1.757	-3.017	2021-12-17 07:50:37.0
331	m108	m108	2015-05-04	2015-04-30	ADNI2	-1.139		2021-12-17 07:50:37.0
331	v06	m60	2011-05-11	2011-05-04	ADNI2	-1.347	0.099	2021-12-17 07:50:37.0
331	m48	m48	2010-05-06	2010-05-05	ADNI1	-0.765	0.099	2021-12-17 07:50:37.0
331	m72	m72	2012-06-07	2012-06-07	ADNI2	-1.145	-1.963	2021-12-17 07:50:37.0
331	m06	m06	2006-10-09	2006-10-03	ADNI1	-0.305	0.872	2021-12-17 07:50:37.0
331	m18	m18	2007-10-10	2007-10-09	ADNI1	-0.621	0.099	2021-12-17 07:50:37.0
332	bl	bl	2006-04-20	2006-04-19	ADNI1	-0.75	-0.4	2021-12-17 07:50:37.0
332	m12	m12	2007-05-02	2007-04-19	ADNI1	-1.409	-1.409	2021-12-17 07:50:37.0
332	m06	m06	2006-10-20	2006-10-19	ADNI1	-1.165	-0.665	2021-12-17 07:50:37.0
335	m12	m12	2007-05-23	2007-05-22	ADNI1	-0.884	-1.123	2021-12-17 07:50:37.0
335	bl	bl	2006-06-05	2006-05-31	ADNI1	-1.068	-1.374	2021-12-17 07:50:37.0
335	m24	m24	2008-06-24	2008-06-24	ADNI1	-0.712	-1.424	2021-12-17 07:50:37.0
335	m06	m06	2006-11-30	2006-11-28	ADNI1	-1.298	-1.128	2021-12-17 07:50:37.0
336	nv	m12	2007-05-22	2007-05-21	ADNI1	-1.01	-0.463	2021-12-17 07:50:37.0
336	bl	bl	2006-06-02	2006-06-01	ADNI1	-0.876	-0.167	2021-12-17 07:50:37.0
336	m24	m24	2008-06-06	2008-06-05	ADNI1	-1.164	-1.227	2021-12-17 07:50:37.0
336	m36	m36	2009-06-15	2009-06-15	ADNI1	-1.225	-1.121	2021-12-17 07:50:37.0
336	m06	m06	2006-12-13	2006-12-11	ADNI1	-0.38	-0.424	2021-12-17 07:50:37.0
337	v06	m72	2012-05-23	2012-04-24	ADNI2	1.127	1.045	2021-12-17 07:50:37.0
337	m96	m96	2014-05-27	2014-04-24	ADNI2	1.509	0.955	2021-12-17 07:50:37.0
337	bl	bl	2006-05-04	2006-04-25	ADNI1	1.158	0.658	2021-12-17 07:50:37.0
337	m12	m12	2007-05-01	2007-04-25	ADNI1	0.952	1.06	2021-12-17 07:50:37.0
337	m36	m36	2009-04-28	2009-04-28	ADNI1	0.973	0.644	2021-12-17 07:50:37.0
337	m24	m24	2008-05-12	2008-05-01	ADNI1	1.059	1.818	2021-12-17 07:50:37.0
337	nv	m48	2010-05-10	2010-05-05	ADNI1	1.399	1.452	2021-12-17 07:50:37.0
337	m84	m84	2013-08-09	2013-05-07	ADNI2	1.798	0.955	2021-12-17 07:50:37.0
337	m108	m108	2015-06-01	2015-05-07	ADNI2	1.326	0.444	2021-12-17 07:50:37.0
337	nv	m60	2011-06-06	2011-05-10	ADNIGO	1.729	0.955	2021-12-17 07:50:37.0
337	m180	m180	2021-06-01	2021-05-12	ADNI3	1.438	-0.534	2021-12-17 07:50:37.0
337	y2	m156	2019-06-18	2019-05-20	ADNI3	1.424	0.888	2021-12-17 07:50:37.0
337	v51	m132	2017-06-22	2017-05-22	ADNI3	1.656	0.511	2021-12-17 07:50:37.0
337	m06	m06	2006-10-24	2006-10-24	ADNI1	1.108	1.067	2021-12-17 07:50:37.0
339	bl	bl	2006-07-03	2006-06-27	ADNI1	0.19	-1.12	2021-12-17 07:50:37.0
341	m24	m24	2008-04-24	2008-04-24	ADNI1	-1.14	-0.808	2021-12-17 07:50:37.0
341	bl	bl	2006-05-01	2006-04-26	ADNI1	-0.849	0.099	2021-12-17 07:50:37.0
341	m12	m12	2007-06-01	2007-05-31	ADNI1	-1.062	-1.11	2021-12-17 07:50:37.0
341	m06	m06	2006-10-13	2006-10-12	ADNI1	-0.602	0.295	2021-12-17 07:50:37.0
343	m12	m12	2007-05-01	2007-04-24	ADNI1	-1.281	-1.256	2021-12-17 07:50:37.0
343	bl	bl	2006-05-05	2006-04-25	ADNI1	-1.216	-0.933	2021-12-17 07:50:37.0
343	m24	m24	2008-04-30	2008-04-29	ADNI1	-1.905	-3.017	2021-12-17 07:50:37.0
343	m06	m06	2006-10-26	2006-10-25	ADNI1	-0.914	-1.256	2021-12-17 07:50:37.0
344	nv	m24	2008-04-23	2008-04-17	ADNI1	-0.299	0.725	2021-12-17 07:50:37.0
344	bl	bl	2006-04-19	2006-04-19	ADNI1	-0.691	0.356	2021-12-17 07:50:37.0
344	nv	m12	2007-04-25	2007-04-25	ADNI1	-0.287	0.898	2021-12-17 07:50:37.0
344	nv	m36	2009-06-04	2009-06-01	ADNI1	-0.265	0.016	2021-12-17 07:50:37.0
344	nv	m48	2010-06-16	2010-06-16	ADNI1	-0.747	-0.607	2021-12-17 07:50:37.0
344	nv	m18	2007-10-22	2007-10-22	ADNI1	-0.622	0.935	2021-12-17 07:50:37.0
344	nv	m06	2006-10-23	2006-10-23	ADNI1	-0.719	-0.614	2021-12-17 07:50:37.0
351	m24	m24	2008-04-21	2008-04-21	ADNI1	-0.286	1.848	2021-12-17 07:50:37.0
351	m36	m36	2009-05-07	2009-04-27	ADNI1	-0.21	0.845	2021-12-17 07:50:37.0
351	bl	bl	2006-05-10	2006-05-10	ADNI1	-0.201	1.452	2021-12-17 07:50:37.0
351	m12	m12	2007-05-14	2007-05-14	ADNI1	-0.171	2.046	2021-12-17 07:50:37.0
351	m06	m06	2006-11-02	2006-11-02	ADNI1	0.241	1.86	2021-12-17 07:50:37.0
351	m18	m18	2007-11-08	2007-11-08	ADNI1	-0.292	1.462	2021-12-17 07:50:37.0
352	v06	m60	2011-08-26	2011-03-30	ADNI2	1.192	-0.078	2021-12-17 07:50:37.0
352	m24	m24	2008-04-17	2008-04-11	ADNI1	1.901	1.133	2021-12-17 07:50:37.0
352	nv	bl	2006-04-17	2006-04-14	ADNI1	1.587	1.198	2021-12-17 07:50:37.0
352	m96	m96	2014-05-14	2014-04-14	ADNI2	1.29	-0.157	2021-12-17 07:50:37.0
352	m36	m36	2009-04-16	2009-04-15	ADNI1	1.836	0.342	2021-12-17 07:50:37.0
352	v11	m72	2012-04-30	2012-04-16	ADNI2	0.836	-0.278	2021-12-17 07:50:37.0
352	nv	m12	2007-07-02	2007-04-17	ADNI1	1.427	0.872	2021-12-17 07:50:37.0
352	nv	m48	2010-04-30	2010-04-21	ADNI1	1.215	0.151	2021-12-17 07:50:37.0
352	m84	m84	2013-04-30	2013-04-24	ADNI2	1.339	-0.274	2021-12-17 07:50:37.0
352	m06	m06	2007-01-26	2006-10-24	ADNI1	1.56	0.979	2021-12-17 07:50:37.0
354	bl	bl	2006-06-20	2006-06-19	ADNI1	0.438	0.412	2021-12-17 07:50:37.0
354	m12	m12	2007-07-13	2007-07-11	ADNI1	0.264	0.309	2021-12-17 07:50:37.0
354	m06	m06	2006-12-11	2006-12-06	ADNI1	0.34	0.711	2021-12-17 07:50:37.0
356	bl	bl	2006-04-27	2006-04-27	ADNI1	-1.319	-0.339	2021-12-17 07:50:37.0
356	m06	m06	2006-10-20	2006-10-19	ADNI1	-1.268	-1.782	2021-12-17 07:50:37.0
359	bl	bl	2006-06-07	2006-06-05	ADNI1	1.074	-0.052	2021-12-17 07:50:37.0
359	m12	m12	2007-06-19	2007-06-13	ADNI1	1.683	0.623	2021-12-17 07:50:37.0
359	m36	m36	2009-07-10	2009-06-18	ADNI1	1.339	0.428	2021-12-17 07:50:37.0
359	m24	m24	2008-06-24	2008-06-19	ADNI1	1.434	0.293	2021-12-17 07:50:37.0
359	m120	m120	2016-07-18	2016-07-14	ADNI2	0.811	0.03	2021-12-17 07:50:37.0
359	m84	m84	2013-09-26	2013-09-24	ADNI2	1.379	0.096	2021-12-17 07:50:37.0
359	m60	m60	2011-10-11	2011-09-29	ADNI2	1.54	-0.002	2021-12-17 07:50:37.0
359	nv	m48	2010-11-17	2010-11-04	ADNIGO	1.618	0.136	2021-12-17 07:50:37.0
359	m06	m06	2006-12-06	2006-12-05	ADNI1	0.895	-0.019	2021-12-17 07:50:37.0
360	bl	bl	2006-05-16	2006-05-16	ADNI1	0.025	0.747	2021-12-17 07:50:37.0
361	m24	m24	2008-05-07	2008-05-07	ADNI1	-0.247	0.677	2021-12-17 07:50:37.0
361	v06	m60	2011-05-11	2011-05-09	ADNI2	-0.71	-0.833	2021-12-17 07:50:37.0
361	m84	m84	2013-05-09	2013-05-09	ADNI2	-1.202	-0.568	2021-12-17 07:50:37.0
361	bl	bl	2006-05-10	2006-05-10	ADNI1	-0.344	1.062	2021-12-17 07:50:37.0
361	nv	m48	2010-05-11	2010-05-11	ADNI1	-0.936	0.241	2021-12-17 07:50:37.0
361	m36	m36	2009-05-13	2009-05-13	ADNI1	-0.305	1.061	2021-12-17 07:50:37.0
361	v41	m108	2015-05-17	2015-05-13	ADNI2	-1.429	-1.652	2021-12-17 07:50:37.0
361	m12	m12	2007-05-16	2007-05-15	ADNI1	-0.339	0.442	2021-12-17 07:50:37.0
361	v11	m72	2012-06-05	2012-05-31	ADNI2	-1.103	-0.767	2021-12-17 07:50:37.0
361	m96	m96	2014-06-09	2014-06-05	ADNI2	-1.15	-1.705	2021-12-17 07:50:37.0
361	m06	m06	2006-11-02	2006-11-02	ADNI1	-0.183	1.091	2021-12-17 07:50:37.0
361	m18	m18	2007-11-09	2007-11-08	ADNI1	-0.492	-0.014	2021-12-17 07:50:37.0
362	m36	m36	2009-04-10	2009-04-07	ADNI1	-0.638	1.526	2021-12-17 07:50:37.0
362	m12	m12	2007-04-17	2007-04-16	ADNI1	-0.842	0.342	2021-12-17 07:50:37.0
362	bl	bl	2006-04-19	2006-04-19	ADNI1	-0.373	0.223	2021-12-17 07:50:37.0
362	m24	m24	2008-04-23	2008-04-22	ADNI1	-0.448	0.6	2021-12-17 07:50:37.0
362	nv	m48	2010-06-01	2010-05-28	ADNI1	-1.104	-0.268	2021-12-17 07:50:37.0
362	m06	m06	2006-10-19	2006-10-18	ADNI1	-0.394	1.193	2021-12-17 07:50:37.0
362	m18	m18	2007-10-29	2007-10-23	ADNI1	-0.624	0.69	2021-12-17 07:50:37.0
363	bl	bl	2006-04-18	2006-04-12	ADNI1	0.455	0.832	2021-12-17 07:50:37.0
363	m72	m72	2018-12-06	2012-04-16	ADNI2	-0.64	0.42	2021-12-17 07:50:37.0
363	m24	m24	2008-04-21	2008-04-18	ADNI1	0.778	0.412	2021-12-17 07:50:37.0
363	m36	m36	2009-06-18	2009-06-11	ADNI1	0.363	-0.105	2021-12-17 07:50:37.0
366	bl	bl	2006-06-23	2006-06-05	ADNI1	-0.426	-2.086	2021-12-17 07:50:37.0
366	m24	m24	2008-06-25	2008-06-12	ADNI1	-1.753	-2.719	2021-12-17 07:50:37.0
366	nv	m12	2007-06-25	2007-06-19	ADNI1	-1.351	-2.724	2021-12-17 07:50:37.0
366	m06	m06	2006-12-13	2006-12-11	ADNI1	-0.602	-2.479	2021-12-17 07:50:37.0
369	m12	m12	2007-04-26	2007-04-24	ADNI1	0.515	1.316	2021-12-17 07:50:37.0
369	bl	bl	2006-05-12	2006-05-11	ADNI1	1.343	1.408	2021-12-17 07:50:37.0
369	m24	m24	2008-05-15	2008-05-13	ADNI1	1.335	0.393	2021-12-17 07:50:37.0
369	m36	m36	2009-06-15	2009-06-10	ADNI1	1.27	1.842	2021-12-17 07:50:37.0
369	m06	m06	2006-11-06	2006-10-31	ADNI1	0.963	1.539	2021-12-17 07:50:37.0
370	m24	m24	2008-04-30	2008-04-29	ADNI1	-0.512	-0.459	2021-12-17 07:50:37.0
370	m12	m12	2007-05-09	2007-05-09	ADNI1	-0.109	0.412	2021-12-17 07:50:37.0
370	bl	bl	2006-05-11	2006-05-11	ADNI1	-0.371	0.136	2021-12-17 07:50:37.0
370	m06	m06	2006-11-13	2006-11-09	ADNI1	-0.384	0.295	2021-12-17 07:50:37.0
372	bl	bl	2006-05-10	2006-04-26	ADNI1	-1.493	-1.227	2021-12-17 07:50:37.0
372	m24	m24	2008-05-07	2008-04-28	ADNI1	-2.31	-1.703	2021-12-17 07:50:37.0
372	nv	m12	2007-07-02	2007-05-14	ADNI1	-1.901	-2.134	2021-12-17 07:50:37.0
372	m06	m06	2007-03-08	2006-11-07	ADNI1	-1.939	-0.715	2021-12-17 07:50:37.0
374	nv	m24	2008-04-08	2008-04-08	ADNI1	-0.196	-1.212	2021-12-17 07:50:37.0
374	m12	m12	2007-04-17	2007-04-16	ADNI1	-0.178	-1.066	2021-12-17 07:50:37.0
374	nv	bl	2006-04-25	2006-04-19	ADNI1	0.038	-0.29	2021-12-17 07:50:37.0
374	nv	m06	2006-10-06	2006-10-05	ADNI1	-0.052	-0.636	2021-12-17 07:50:37.0
376	m12	m12	2007-03-28	2007-03-23	ADNI1	-0.302	1.368	2021-12-17 07:50:37.0
376	m24	m24	2008-04-15	2008-04-15	ADNI1	-0.124	1.649	2021-12-17 07:50:37.0
376	v06	m60	2011-04-20	2011-04-19	ADNI2	-0.94	0.42	2021-12-17 07:50:37.0
376	bl	bl	2006-04-20	2006-04-20	ADNI1	0.503	1.793	2021-12-17 07:50:37.0
376	m36	m36	2009-05-04	2009-05-01	ADNI1	0.098	1.01	2021-12-17 07:50:37.0
376	nv	m48	2010-06-02	2010-05-14	ADNIGO	-0.544	1.222	2021-12-17 07:50:37.0
376	m06	m06	2006-10-20	2006-10-19	ADNI1	0.26	0.747	2021-12-17 07:50:37.0
376	m18	m18	2007-10-26	2007-10-25	ADNI1	-0.421	1.851	2021-12-17 07:50:37.0
377	m84	m84	2013-02-08	2013-02-06	ADNI2	0.259	0.498	2021-12-17 07:50:37.0
377	m108	m108	2015-02-20	2015-02-09	ADNI2	0.169	-0.087	2021-12-17 07:50:37.0
377	nv	m48	2011-02-28	2011-02-11	ADNIGO	0.244	1.024	2021-12-17 07:50:37.0
377	m72	m72	2012-02-15	2012-02-13	ADNI2	0.374	-0.201	2021-12-17 07:50:37.0
377	v21	m96	2014-04-10	2014-02-14	ADNI2	0.133	0.995	2021-12-17 07:50:37.0
377	m132	m132	2017-03-14	2017-03-13	ADNI3	0.136	-0.153	2021-12-17 07:50:37.0
377	m144	m144	2018-03-15	2018-03-14	ADNI3	0.07	0.537	2021-12-17 07:50:37.0
377	m156	m156	2019-06-05	2019-06-05	ADNI3	0.132	-0.393	2021-12-17 07:50:37.0
377	v41	m120	2016-06-08	2016-06-08	ADNI2	0.181	0.433	2021-12-17 07:50:37.0
377	bl	bl	2006-06-09	2006-06-09	ADNI1	-0.057	0.394	2021-12-17 07:50:37.0
377	m24	m24	2008-06-17	2008-06-16	ADNI1	0.289	0.537	2021-12-17 07:50:37.0
377	m12	m12	2007-06-20	2007-06-18	ADNI1	0.24	0.995	2021-12-17 07:50:37.0
377	m36	m36	2009-08-18	2009-08-17	ADNI1	0.967	0.723	2021-12-17 07:50:37.0
377	m18	m18	2007-11-29	2007-11-28	ADNI1	1.328	0.777	2021-12-17 07:50:37.0
377	m06	m06	2006-12-08	2006-12-06	ADNI1	0.435	0.677	2021-12-17 07:50:37.0
378	m12	m12	2007-04-25	2007-04-23	ADNI1	0.248	0.979	2021-12-17 07:50:37.0
378	bl	bl	2006-04-25	2006-04-24	ADNI1	0.095	1.359	2021-12-17 07:50:37.0
378	nv	m24	2008-05-01	2008-04-24	ADNI1	0.013	-0.024	2021-12-17 07:50:37.0
378	m36	m36	2009-05-05	2009-04-28	ADNI1	0.079	0.144	2021-12-17 07:50:37.0
378	nv	m18	2007-11-26	2007-10-24	ADNI1	0.027	0.238	2021-12-17 07:50:37.0
378	m06	m06	2006-11-06	2006-10-26	ADNI1	0.523	0.338	2021-12-17 07:50:37.0
378	v06	m72	2012-01-16	2011-11-29	ADNI2	-0.793	-2.313	2021-12-17 07:50:37.0
378	v21	m96	2013-12-13	2013-12-10	ADNI2	-1.778	-3.057	2021-12-17 07:50:37.0
378	m84	m84	2012-12-31	2012-12-20	ADNI2	-1.011	-2.253	2021-12-17 07:50:37.0
382	v41	m108	2015-05-18	2015-05-18	ADNI2	2.233	1.234	2021-12-17 07:50:37.0
382	m24	m24	2008-05-22	2008-05-21	ADNI1	1.965	1.472	2021-12-17 07:50:37.0
382	bl	bl	2006-06-01	2006-06-01	ADNI1	1.027	1.216	2021-12-17 07:50:37.0
382	m84	m84	2013-06-03	2013-06-03	ADNI2	2.294	0.778	2021-12-17 07:50:37.0
382	m36	m36	2009-06-09	2009-06-09	ADNI1	1.932	2.204	2021-12-17 07:50:37.0
382	v11	m72	2012-06-14	2012-06-12	ADNI2	2.579	1.316	2021-12-17 07:50:37.0
382	v06	m60	2011-06-13	2011-06-13	ADNI2	2.326	1.216	2021-12-17 07:50:37.0
382	m12	m12	2007-06-14	2007-06-14	ADNI1	1.779	1.472	2021-12-17 07:50:37.0
382	nv	m48	2010-08-12	2010-08-11	ADNI1	1.956	1.659	2021-12-17 07:50:37.0
382	m144	m144	2018-08-20	2018-08-16	ADNI3	1.697	1.216	2021-12-17 07:50:37.0
382	m180	m180	2021-09-07	2021-08-26	ADNI3	2.413	0.855	2021-12-17 07:50:37.0
382	m06	m06	2006-12-06	2006-12-06	ADNI1	1.165	1.659	2021-12-17 07:50:37.0
384	nv	m18	2008-01-08	2008-01-08	ADNI1	0.566	0.579	2021-12-17 07:50:37.0
384	y2	m162	2020-01-09	2020-01-08	ADNI3	0.345	-0.658	2021-12-17 07:50:37.0
384	y2	m168	2020-01-09	2020-01-08	ADNI3	0.215	-0.736	2021-12-17 07:50:37.0
384	v11	m84	2013-04-04	2013-04-04	ADNI2	1.046	1.708	2021-12-17 07:50:37.0
384	v31	m108	2015-04-07	2015-04-07	ADNI2	1.228	0.415	2021-12-17 07:50:37.0
384	m36	m36	2009-04-16	2009-04-16	ADNI1	0.996	0.703	2021-12-17 07:50:37.0
384	v21	m96	2014-04-21	2014-04-21	ADNI2	1.295	0.644	2021-12-17 07:50:37.0
384	nv	m24	2008-04-22	2008-04-22	ADNI1	0.556	1.06	2021-12-17 07:50:37.0
384	v06	m72	2012-04-23	2012-04-23	ADNI2	1.482	1.395	2021-12-17 07:50:37.0
384	nv	bl	2006-04-25	2006-04-25	ADNI1	0.625	0.828	2021-12-17 07:50:37.0
384	v41	m120	2016-04-27	2016-04-25	ADNI2	0.99	0.537	2021-12-17 07:50:37.0
384	nv	m60	2011-05-03	2011-05-03	ADNIGO	0.943	0.048	2021-12-17 07:50:37.0
384	nv	m12	2007-05-16	2007-05-15	ADNI1	0.456	0.312	2021-12-17 07:50:37.0
384	nv	m48	2010-06-29	2010-06-29	ADNI1	0.452	1.329	2021-12-17 07:50:37.0
384	v52	m132	2017-11-22	2017-09-12	ADNI3	-0.084	-0.167	2021-12-17 07:50:37.0
384	v52	m138	2017-11-22	2017-09-12	ADNI3	0.042	-0.066	2021-12-17 07:50:37.0
384	nv	m06	2006-12-01	2006-11-30	ADNI1	0.233	0.888	2021-12-17 07:50:37.0
386	m06	m06	2007-01-16	2007-01-11	ADNI1	1.114	0.888	2021-12-17 07:50:37.0
386	m36	m36	2009-06-01	2009-05-20	ADNI1	0.732	1.193	2021-12-17 07:50:37.0
386	bl	bl	2006-05-29	2006-05-23	ADNI1	0.8	0.716	2021-12-17 07:50:37.0
386	m12	m12	2007-05-25	2007-05-24	ADNI1	0.677	1.542	2021-12-17 07:50:37.0
386	nv	m48	2010-06-11	2010-05-27	ADNI1	1.085	1.359	2021-12-17 07:50:37.0
386	nv	m24	2008-07-16	2008-06-03	ADNI1	1.169	1.232	2021-12-17 07:50:37.0
388	m48	m48	2010-04-02	2010-04-02	ADNI1	-1.78	-3.011	2021-12-17 07:50:37.0
388	m36	m36	2009-04-16	2009-04-15	ADNI1	-1	-2.594	2021-12-17 07:50:37.0
388	m24	m24	2008-04-22	2008-04-16	ADNI1	-0.493	-1.787	2021-12-17 07:50:37.0
388	m12	m12	2007-04-17	2007-04-17	ADNI1	-0.308	-1.283	2021-12-17 07:50:37.0
388	bl	bl	2006-05-02	2006-04-25	ADNI1	0.137	-0.687	2021-12-17 07:50:37.0
388	m18	m18	2007-10-31	2007-10-30	ADNI1	-0.445	-1.06	2021-12-17 07:50:37.0
388	m06	m06	2006-11-08	2006-11-06	ADNI1	-0.075	-0.809	2021-12-17 07:50:37.0
389	m12	m12	2007-07-11	2007-04-30	ADNI1	-0.202	1.526	2021-12-17 07:50:37.0
389	m24	m24	2008-05-02	2008-04-30	ADNI1	-0.578	1.977	2021-12-17 07:50:37.0
389	bl	bl	2006-05-11	2006-05-05	ADNI1	-0.164	0.214	2021-12-17 07:50:37.0
389	m48	m48	2010-05-06	2010-05-05	ADNI1	-0.465	1.788	2021-12-17 07:50:37.0
389	m36	m36	2009-05-12	2009-05-06	ADNI1	-0.262	1.421	2021-12-17 07:50:37.0
389	m06	m06	2006-12-06	2006-11-06	ADNI1	-0.209	1.368	2021-12-17 07:50:37.0
389	m18	m18	2007-11-28	2007-11-14	ADNI1	-0.172	1.825	2021-12-17 07:50:37.0
390	bl	bl	2006-05-09	2006-05-08	ADNI1	0.153	-0.711	2021-12-17 07:50:37.0
390	m12	m12	2007-05-16	2007-05-10	ADNI1	-0.393	-0.216	2021-12-17 07:50:37.0
390	m24	m24	2008-05-12	2008-05-12	ADNI1	-0.875	-0.657	2021-12-17 07:50:37.0
390	m36	m36	2009-07-22	2009-05-18	ADNI1	-1.79	-0.946	2021-12-17 07:50:37.0
390	m06	m06	2006-11-28	2006-11-13	ADNI1	-0.424	-0.943	2021-12-17 07:50:37.0
390	m18	m18	2008-04-09	2007-11-20	ADNI1	-0.405	-0.636	2021-12-17 07:50:37.0
392	m24	m24	2008-06-03	2008-06-03	ADNI1	-1.099	-2.724	2021-12-17 07:50:37.0
392	bl	bl	2006-06-21	2006-06-20	ADNI1	-1.641	-0.657	2021-12-17 07:50:37.0
392	m12	m12	2007-06-27	2007-06-27	ADNI1	-2.343	-1.256	2021-12-17 07:50:37.0
392	m06	m06	2006-12-13	2006-12-12	ADNI1	-2.142	-1.252	2021-12-17 07:50:37.0
393	nv	bl	2006-05-31	2006-05-25	ADNI1	0.401	0.12	2021-12-17 07:50:37.0
393	m12	m12	2007-06-08	2007-06-06	ADNI1	-0.025	-0.373	2021-12-17 07:50:37.0
393	m06	m06	2006-11-29	2006-11-21	ADNI1	-0.068	-0.006	2021-12-17 07:50:37.0
393	m18	m18	2007-12-14	2007-12-12	ADNI1	-0.175	-0.508	2021-12-17 07:50:37.0
394	m06	m06	2007-01-08	2007-01-04	ADNI1	-0.81	-1.164	2021-12-17 07:50:37.0
394	m18	m18	2008-01-15	2008-01-09	ADNI1	-0.74	-1.736	2021-12-17 07:50:37.0
394	nv	m36	2009-06-11	2009-06-09	ADNI1	-1.16	-2.292	2021-12-17 07:50:37.0
394	bl	bl	2006-06-23	2006-06-23	ADNI1	-1	-1.532	2021-12-17 07:50:37.0
394	nv	m24	2008-06-27	2008-06-27	ADNI1	-0.882	-1.912	2021-12-17 07:50:37.0
394	m12	m12	2007-07-05	2007-06-29	ADNI1	-0.892	-1.705	2021-12-17 07:50:37.0
397	bl	bl	2006-06-16	2006-06-14	ADNI1	-0.229	-0.387	2021-12-17 07:50:37.0
397	m06	m06	2006-12-11	2006-12-07	ADNI1	0.005	-0.425	2021-12-17 07:50:37.0
400	m24	m24	2008-04-24	2008-04-24	ADNI1	-1.983	-2.741	2021-12-17 07:50:37.0
400	m12	m12	2007-04-26	2007-04-26	ADNI1	-1.742	-1.951	2021-12-17 07:50:37.0
400	bl	bl	2006-04-27	2006-04-27	ADNI1	-0.419	-2.048	2021-12-17 07:50:37.0
400	m06	m06	2006-10-26	2006-10-26	ADNI1	-1.179	-2.195	2021-12-17 07:50:37.0
401	m18	m18	2008-01-18	2008-01-18	ADNI1	0.7	1.381	2021-12-17 07:50:37.0
401	bl	bl	2006-06-05	2006-05-25	ADNI1	0.248	0.862	2021-12-17 07:50:37.0
401	nv	m48	2010-05-25	2010-05-25	ADNI1	0.608	0.397	2021-12-17 07:50:37.0
401	m12	m12	2007-07-06	2007-06-13	ADNI1	0.538	1.482	2021-12-17 07:50:37.0
401	m24	m24	2008-08-01	2008-07-29	ADNI1	0.666	0.945	2021-12-17 07:50:37.0
401	m06	m06	2006-12-15	2006-12-15	ADNI1	0.394	0.996	2021-12-17 07:50:37.0
403	m48	m48	2010-05-24	2010-05-03	ADNI1	-0.163	0.223	2021-12-17 07:50:37.0
403	nv	bl	2006-05-11	2006-05-04	ADNI1	0.249	0.725	2021-12-17 07:50:37.0
403	m24	m24	2008-05-05	2008-05-05	ADNI1	0.166	0.444	2021-12-17 07:50:37.0
403	m36	m36	2009-05-19	2009-05-07	ADNI1	-0.211	0.342	2021-12-17 07:50:37.0
403	nv	m12	2007-05-14	2007-05-08	ADNI1	0.158	0.12	2021-12-17 07:50:37.0
403	m06	m06	2006-11-08	2006-11-07	ADNI1	0.471	1.236	2021-12-17 07:50:37.0
404	m12	m12	2007-05-14	2007-05-08	ADNI1	-0.736	-0.56	2021-12-17 07:50:37.0
404	nv	bl	2006-05-15	2006-05-12	ADNI1	-0.696	-1.109	2021-12-17 07:50:37.0
404	m24	m24	2008-05-12	2008-05-12	ADNI1	-0.864	-0.926	2021-12-17 07:50:37.0
404	m06	m06	2006-12-04	2006-11-17	ADNI1	-0.684	-0.856	2021-12-17 07:50:37.0
405	bl	bl	2006-06-06	2006-06-06	ADNI1	0.689	-0.417	2021-12-17 07:50:37.0
405	m06	m06	2006-12-12	2006-12-12	ADNI1	0.694	-0.274	2021-12-17 07:50:37.0
406	nv	m18	2008-01-28	2008-01-25	ADNI1	0.047	-1.644	2021-12-17 07:50:37.0
406	m12	m12	2007-06-13	2007-06-08	ADNI1	-0.68	-1.259	2021-12-17 07:50:37.0
406	nv	m24	2008-07-09	2008-06-17	ADNI1	-0.824	-1.824	2021-12-17 07:50:37.0
406	bl	bl	2006-06-29	2006-06-26	ADNI1	-0.236	-1.416	2021-12-17 07:50:37.0
406	nv	m36	2009-07-08	2009-07-08	ADNI1	-0.771	-2.109	2021-12-17 07:50:37.0
406	m06	m06	2006-12-05	2006-12-05	ADNI1	-0.253	-2.363	2021-12-17 07:50:37.0
407	nv	bl	2006-06-06	2006-06-06	ADNI1	0.074	0.6	2021-12-17 07:50:37.0
408	v06	m72	2012-05-07	2012-04-30	ADNI2	-1.458	-1.177	2021-12-17 07:50:37.0
408	v11	m84	2013-06-20	2013-05-06	ADNI2	-0.88	-1.166	2021-12-17 07:50:37.0
408	m48	m48	2010-05-24	2010-05-10	ADNI1	-0.321	-0.436	2021-12-17 07:50:37.0
408	m12	m12	2007-05-21	2007-05-17	ADNI1	-0.276	0.444	2021-12-17 07:50:37.0
408	bl	bl	2006-05-22	2006-05-19	ADNI1	-0.335	-0.068	2021-12-17 07:50:37.0
408	nv	m60	2011-06-18	2011-05-19	ADNIGO	-1.008	-0.874	2021-12-17 07:50:37.0
408	m24	m24	2008-05-27	2008-05-21	ADNI1	-0.406	-0.105	2021-12-17 07:50:37.0
408	m36	m36	2009-06-09	2009-06-03	ADNI1	-0.08	-0.171	2021-12-17 07:50:37.0
408	m06	m06	2006-11-29	2006-11-16	ADNI1	0.275	0.644	2021-12-17 07:50:37.0
408	m18	m18	2007-11-30	2007-11-19	ADNI1	-0.393	0.209	2021-12-17 07:50:37.0
409	m06	m06	2007-02-14	2007-01-25	ADNI1	-0.915	-1.06	2021-12-17 07:50:37.0
409	bl	bl	2006-06-15	2006-06-13	ADNI1	-1.018	-1.074	2021-12-17 07:50:37.0
410	nv	m12	2007-04-24	2007-04-18	ADNI1	0.402	2.087	2021-12-17 07:50:37.0
410	nv	bl	2006-04-26	2006-04-26	ADNI1	0.325	1.967	2021-12-17 07:50:37.0
410	nv	m06	2006-11-07	2006-10-23	ADNI1	0.571	2.087	2021-12-17 07:50:37.0
410	nv	m18	2007-11-26	2007-11-01	ADNI1	0.355	2.087	2021-12-17 07:50:37.0
413	m36	m36	2009-05-04	2009-04-30	ADNI1	1.785	2.046	2021-12-17 07:50:37.0
413	m96	m96	2014-05-01	2014-05-01	ADNI2	1.464	2.581	2021-12-17 07:50:37.0
413	nv	m48	2010-05-06	2010-05-06	ADNI1	1.201	1.29	2021-12-17 07:50:37.0
413	bl	bl	2006-05-10	2006-05-08	ADNI1	1.575	1.659	2021-12-17 07:50:37.0
413	m84	m84	2013-05-23	2013-05-14	ADNI2	1.7	1.842	2021-12-17 07:50:37.0
413	m72	m72	2012-05-16	2012-05-15	ADNI2	1.772	1.659	2021-12-17 07:50:37.0
413	m12	m12	2007-06-04	2007-06-01	ADNI1	1.595	1.539	2021-12-17 07:50:37.0
413	v41	m108	2015-06-25	2015-06-02	ADNI2	1.551	1.818	2021-12-17 07:50:37.0
413	m132	m132	2017-06-21	2017-06-15	ADNI3	1.574	2.204	2021-12-17 07:50:37.0
413	v06	m60	2011-06-16	2011-06-16	ADNI2	1.812	2.046	2021-12-17 07:50:37.0
413	m24	m24	2008-08-25	2008-07-31	ADNI1	1.186	2.046	2021-12-17 07:50:37.0
413	m156	m156	2019-09-03	2019-08-22	ADNI3	1.842	2.376	2021-12-17 07:50:37.0
413	m162	m162	2019-09-03	2019-08-22	ADNI3	2.328	2.412	2021-12-17 07:50:37.0
413	nv	m06	2006-11-16	2006-11-14	ADNI1	1.586	1.818	2021-12-17 07:50:37.0
414	nv	bl	2006-06-02	2006-06-02	ADNI1	-0.447	0.16	2021-12-17 07:50:37.0
414	nv	m24	2008-06-12	2008-06-09	ADNI1	-0.586	0.403	2021-12-17 07:50:37.0
414	nv	m12	2007-06-18	2007-06-12	ADNI1	-0.246	0.025	2021-12-17 07:50:37.0
414	nv	m06	2006-11-22	2006-11-22	ADNI1	-0.716	0.048	2021-12-17 07:50:37.0
414	nv	m18	2007-12-26	2007-12-17	ADNI1	-0.654	0.548	2021-12-17 07:50:37.0
416	v41	m120	2016-01-08	2016-01-04	ADNI2	-0.008	2.123	2021-12-17 07:50:37.0
416	y2	m156	2019-08-15	2019-02-15	ADNI3	-0.473	1.639	2021-12-17 07:50:37.0
416	nv	m24	2008-04-21	2008-04-21	ADNI1	1.17	2.729	2021-12-17 07:50:37.0
416	nv	m12	2007-05-03	2007-04-26	ADNI1	1.359	2.398	2021-12-17 07:50:37.0
416	nv	bl	2006-05-10	2006-05-04	ADNI1	1.247	2.398	2021-12-17 07:50:37.0
416	init	m132	2017-07-26	2017-06-28	ADNI3	0.603	1.977	2021-12-17 07:50:37.0
416	nv	m36	2009-07-28	2009-07-27	ADNI1	1.388	2.027	2021-12-17 07:50:37.0
416	m06	m06	2006-11-07	2006-11-01	ADNI1	0.948	2.229	2021-12-17 07:50:37.0
416	v21	m96	2013-12-04	2013-12-02	ADNI2	0.711	2.543	2021-12-17 07:50:37.0
416	v06	m72	2012-01-19	2011-12-08	ADNI2	0.758	2.398	2021-12-17 07:50:37.0
416	m84	m84	2012-12-28	2012-12-13	ADNI2	0.686	1.851	2021-12-17 07:50:37.0
417	nv	m12	2007-05-24	2007-05-21	ADNI1	-1.389	-3.011	2021-12-17 07:50:37.0
417	nv	bl	2006-05-25	2006-05-24	ADNI1	-1.25	-2.267	2021-12-17 07:50:37.0
417	m06	m06	2006-12-04	2006-11-20	ADNI1	-1.422	-2.566	2021-12-17 07:50:37.0
419	m156	m156	2019-05-30	2019-05-21	ADNI3	0.55	-0.129	2021-12-17 07:50:37.0
419	v41	m108	2015-06-18	2015-06-18	ADNI2	1.004	0.6	2021-12-17 07:50:37.0
419	m36	m36	2009-06-29	2009-06-19	ADNI1	1.28	1.06	2021-12-17 07:50:37.0
419	m24	m24	2008-06-23	2008-06-20	ADNI1	1.83	1.222	2021-12-17 07:50:37.0
419	m12	m12	2007-06-28	2007-06-27	ADNI1	1.38	0.872	2021-12-17 07:50:37.0
419	bl	bl	2006-07-03	2006-06-30	ADNI1	0.976	0.747	2021-12-17 07:50:37.0
419	nv	m48	2010-07-06	2010-06-30	ADNI1	1.481	0.725	2021-12-17 07:50:37.0
419	m60	m60	2011-07-28	2011-07-13	ADNI2	1.451	0.725	2021-12-17 07:50:37.0
419	m84	m84	2013-09-03	2013-08-14	ADNI2	1.507	0.428	2021-12-17 07:50:37.0
419	m72	m72	2012-08-31	2012-08-28	ADNI2	1.466	0.136	2021-12-17 07:50:37.0
419	m06	m06	2006-12-18	2006-12-15	ADNI1	0.564	0.209	2021-12-17 07:50:37.0
420	m06	m06	2007-03-15	2007-03-13	ADNI1	0.254	0.74	2021-12-17 07:50:37.0
420	v31	m96	2015-04-03	2015-04-01	ADNI2	-0.445	-0.486	2021-12-17 07:50:37.0
420	m36	m36	2009-09-04	2009-08-25	ADNI1	0.948	1.06	2021-12-17 07:50:37.0
420	bl	bl	2006-09-07	2006-09-06	ADNI1	0.435	0.899	2021-12-17 07:50:37.0
420	m108	m108	2015-09-16	2015-09-08	ADNI2	-0.492	-0.105	2021-12-17 07:50:37.0
420	m84	m84	2013-09-19	2013-09-09	ADNI2	-0.006	0.016	2021-12-17 07:50:37.0
420	nv	m48	2010-09-23	2010-09-14	ADNIGO	0.467	1.316	2021-12-17 07:50:37.0
420	m24	m24	2008-09-23	2008-09-18	ADNI1	0.506	0.614	2021-12-17 07:50:37.0
420	m12	m12	2007-09-24	2007-09-19	ADNI1	0.822	1.95	2021-12-17 07:50:37.0
420	m144	m144	2018-10-22	2018-10-16	ADNI3	-0.204	0.934	2021-12-17 07:50:37.0
420	m60	m60	2011-11-18	2011-10-26	ADNI2	0.364	0.1	2021-12-17 07:50:37.0
420	v11	m72	2013-02-15	2012-12-04	ADNI2	0.036	0.016	2021-12-17 07:50:37.0
422	m06	m06	2007-04-03	2007-03-27	ADNI1	0.468	1.605	2021-12-17 07:50:37.0
422	m18	m18	2008-03-31	2008-03-27	ADNI1	1.323	1.526	2021-12-17 07:50:37.0
422	m36	m36	2009-09-22	2009-08-27	ADNI1	0.584	1.01	2021-12-17 07:50:37.0
422	bl	bl	2006-09-18	2006-09-15	ADNI1	0.571	1.096	2021-12-17 07:50:37.0
422	m24	m24	2008-10-01	2008-09-26	ADNI1	0.535	1.659	2021-12-17 07:50:37.0
422	m12	m12	2007-10-03	2007-09-28	ADNI1	0.811	1.576	2021-12-17 07:50:37.0
423	m18	m18	2008-02-04	2008-02-01	ADNI1	-0.606	0.048	2021-12-17 07:50:37.0
423	m06	m06	2007-02-08	2007-02-05	ADNI1	-0.201	-0.352	2021-12-17 07:50:37.0
423	bl	bl	2006-08-17	2006-08-08	ADNI1	-0.442	-0.319	2021-12-17 07:50:37.0
423	m12	m12	2007-10-03	2007-08-17	ADNI1	-0.182	-0.23	2021-12-17 07:50:37.0
424	nv	m48	2010-05-10	2010-05-07	ADNI1	-0.556	-1.524	2021-12-17 07:50:37.0
424	m12	m12	2007-05-10	2007-05-10	ADNI1	0.631	-0.506	2021-12-17 07:50:37.0
424	bl	bl	2006-05-12	2006-05-11	ADNI1	0.318	-1.086	2021-12-17 07:50:37.0
424	m36	m36	2009-05-21	2009-05-12	ADNI1	0.396	-0.914	2021-12-17 07:50:37.0
424	m24	m24	2008-05-14	2008-05-13	ADNI1	0.313	-0.594	2021-12-17 07:50:37.0
424	m06	m06	2006-11-16	2006-11-10	ADNI1	0.818	-0.765	2021-12-17 07:50:37.0
424	m18	m18	2007-11-14	2007-11-13	ADNI1	0.678	-0.876	2021-12-17 07:50:37.0
425	m24	m24	2008-06-24	2008-06-06	ADNI1	0.257	-0.644	2021-12-17 07:50:37.0
425	m12	m12	2007-06-21	2007-06-15	ADNI1	-0.003	-0.765	2021-12-17 07:50:37.0
425	bl	bl	2006-06-22	2006-06-19	ADNI1	0.623	-0.72	2021-12-17 07:50:37.0
425	m06	m06	2006-12-13	2006-12-12	ADNI1	0.442	-1.283	2021-12-17 07:50:37.0
426	bl	bl	2006-05-31	2006-05-30	ADNI1	-0.038	-0.052	2021-12-17 07:50:37.0
426	m24	m24	2008-06-04	2008-06-03	ADNI1	-0.603	0.545	2021-12-17 07:50:37.0
426	m12	m12	2007-06-04	2007-06-04	ADNI1	-0.068	0.114	2021-12-17 07:50:37.0
426	m06	m06	2006-11-20	2006-11-20	ADNI1	0.016	0.741	2021-12-17 07:50:37.0
429	m24	m24	2008-06-18	2008-06-17	ADNI1	-0.696	-0.414	2021-12-17 07:50:37.0
429	m12	m12	2007-06-18	2007-06-18	ADNI1	-0.767	0.506	2021-12-17 07:50:37.0
429	bl	bl	2006-06-27	2006-06-27	ADNI1	-0.474	0.516	2021-12-17 07:50:37.0
429	m36	m36	2009-07-13	2009-07-13	ADNI1	-0.837	-0.509	2021-12-17 07:50:37.0
429	m18	m18	2007-12-17	2007-12-17	ADNI1	-0.74	0.302	2021-12-17 07:50:37.0
429	m06	m06	2006-12-18	2006-12-18	ADNI1	-0.33	0.522	2021-12-17 07:50:37.0
431	m06	m06	2007-01-10	2007-01-04	ADNI1	-1.443	-0.834	2021-12-17 07:50:37.0
431	bl	bl	2006-06-23	2006-06-23	ADNI1	-1.518	-0.605	2021-12-17 07:50:37.0
431	m24	m24	2008-06-26	2008-06-26	ADNI1	-1.75	-1.247	2021-12-17 07:50:37.0
431	m12	m12	2007-07-05	2007-06-29	ADNI1	-1.857	-1.128	2021-12-17 07:50:37.0
433	m24	m24	2008-05-13	2008-05-09	ADNI1	0.558	-0.144	2021-12-17 07:50:37.0
433	nv	m12	2007-05-10	2007-05-10	ADNI1	0.553	-0.854	2021-12-17 07:50:37.0
433	nv	m36	2009-05-29	2009-05-11	ADNI1	0.944	-0.424	2021-12-17 07:50:37.0
433	nv	bl	2006-05-18	2006-05-18	ADNI1	0.803	-0.751	2021-12-17 07:50:37.0
433	nv	m06	2006-12-01	2006-12-01	ADNI1	0.731	-0.387	2021-12-17 07:50:37.0
434	m24	m24	2008-05-22	2008-05-08	ADNI1	-0.831	-0.31	2021-12-17 07:50:37.0
434	m12	m12	2007-05-15	2007-05-10	ADNI1	-0.472	0.428	2021-12-17 07:50:37.0
434	bl	bl	2006-05-12	2006-05-11	ADNI1	0.229	0.97	2021-12-17 07:50:37.0
434	nv	m36	2009-05-28	2009-05-12	ADNI1	-1.239	-0.58	2021-12-17 07:50:37.0
434	nv	m18	2007-11-06	2007-11-06	ADNI1	-0.508	0.514	2021-12-17 07:50:37.0
434	m06	m06	2006-11-13	2006-11-10	ADNI1	-0.445	1.317	2021-12-17 07:50:37.0
436	bl	bl	2006-08-22	2006-06-15	ADNI1	-0.3	0.725	2021-12-17 07:50:37.0
438	bl	bl	2006-05-17	2006-05-09	ADNI1	-1.257	-2.377	2021-12-17 07:50:37.0
441	nv	m06	2007-01-09	2007-01-08	ADNI1	1.569	1.329	2021-12-17 07:50:37.0
441	m24	m24	2008-04-24	2008-04-24	ADNI1	1.459	1.483	2021-12-17 07:50:37.0
441	m96	m96	2014-04-29	2014-04-28	ADNI2	1.722	0.614	2021-12-17 07:50:37.0
441	m120	m120	2016-05-03	2016-05-02	ADNI2	1.22	0.644	2021-12-17 07:50:37.0
441	v11	m84	2013-05-07	2013-05-07	ADNI2	1.749	1.193	2021-12-17 07:50:37.0
441	bl	bl	2006-05-11	2006-05-09	ADNI1	1.53	1.465	2021-12-17 07:50:37.0
441	nv	m12	2007-05-11	2007-05-10	ADNI1	1.171	1.793	2021-12-17 07:50:37.0
441	nv	m48	2010-05-11	2010-05-11	ADNI1	2.2	1.696	2021-12-17 07:50:37.0
441	m36	m36	2009-05-14	2009-05-14	ADNI1	1.62	1.193	2021-12-17 07:50:37.0
441	v06	m72	2012-05-17	2012-05-15	ADNI2	1.761	1.29	2021-12-17 07:50:37.0
441	nv	m60	2011-05-17	2011-05-17	ADNIGO	1.496	1.329	2021-12-17 07:50:37.0
442	m06	m06	2007-01-26	2007-01-26	ADNI1	-0.136	-0.352	2021-12-17 07:50:37.0
442	nv	bl	2006-05-30	2006-05-26	ADNI1	-0.013	-0.236	2021-12-17 07:50:37.0
442	m12	m12	2007-07-09	2007-06-20	ADNI1	-0.287	0.537	2021-12-17 07:50:37.0
443	m18	m18	2008-02-05	2008-02-04	ADNI1	1.074	-0.115	2021-12-17 07:50:37.0
443	m06	m06	2007-03-05	2007-03-01	ADNI1	1.154	1.236	2021-12-17 07:50:37.0
443	nv	bl	2006-07-27	2006-07-27	ADNI1	0.968	0.195	2021-12-17 07:50:37.0
443	m12	m12	2007-08-10	2007-07-31	ADNI1	1.301	1.1	2021-12-17 07:50:37.0
443	m36	m36	2009-08-25	2009-08-12	ADNI1	1.478	0.906	2021-12-17 07:50:37.0
443	m24	m24	2008-11-05	2008-11-05	ADNI1	1.461	1.316	2021-12-17 07:50:37.0
445	bl	bl	2006-08-28	2006-08-04	ADNI1	-0.46	-1.801	2021-12-17 07:50:37.0
446	m06	m06	2007-01-08	2007-01-08	ADNI1	-0.186	-0.32	2021-12-17 07:50:37.0
446	bl	bl	2006-05-25	2006-05-25	ADNI1	-0.375	0.186	2021-12-17 07:50:37.0
446	m12	m12	2007-06-06	2007-06-04	ADNI1	-0.111	-0.32	2021-12-17 07:50:37.0
448	m84	m84	2013-03-08	2013-03-07	ADNI2	-0.423	-1.713	2021-12-17 07:50:37.0
448	nv	m48	2011-04-04	2011-03-29	ADNIGO	-0.41	-1.277	2021-12-17 07:50:37.0
448	m96	m96	2014-05-20	2014-04-17	ADNI2	-1.003	-0.523	2021-12-17 07:50:37.0
448	m72	m72	2012-04-30	2012-04-27	ADNI2	-0.535	-1.692	2021-12-17 07:50:37.0
448	v31	m108	2015-05-01	2015-04-28	ADNI2	-0.864	-2.026	2021-12-17 07:50:37.0
448	bl	bl	2006-05-17	2006-05-15	ADNI1	0.243	-0.334	2021-12-17 07:50:37.0
448	m24	m24	2008-05-20	2008-05-20	ADNI1	0.269	-1.128	2021-12-17 07:50:37.0
448	m12	m12	2007-05-22	2007-05-22	ADNI1	0.038	-0.778	2021-12-17 07:50:37.0
448	m36	m36	2009-07-02	2009-07-02	ADNI1	0.244	-0.691	2021-12-17 07:50:37.0
448	m18	m18	2007-11-14	2007-11-13	ADNI1	0.078	-0.667	2021-12-17 07:50:37.0
448	nv	m06	2006-11-16	2006-11-15	ADNI1	0.135	-0.925	2021-12-17 07:50:37.0
449	m18	m18	2008-01-22	2008-01-18	ADNI1	-0.852	1.887	2021-12-17 07:50:37.0
449	m06	m06	2007-02-14	2007-02-12	ADNI1	-0.482	1.045	2021-12-17 07:50:37.0
449	nv	bl	2006-07-20	2006-06-28	ADNI1	0.029	0.979	2021-12-17 07:50:37.0
449	nv	m36	2009-06-29	2009-06-29	ADNI1	-0.573	0.016	2021-12-17 07:50:37.0
449	m24	m24	2008-07-22	2008-07-18	ADNI1	-0.248	0.209	2021-12-17 07:50:37.0
449	m12	m12	2007-10-03	2007-08-27	ADNI1	-0.469	0.644	2021-12-17 07:50:37.0
450	m24	m24	2008-06-10	2008-06-09	ADNI1	-0.208	0.725	2021-12-17 07:50:37.0
450	bl	bl	2006-06-27	2006-06-23	ADNI1	0.065	0.899	2021-12-17 07:50:37.0
450	m12	m12	2007-06-29	2007-06-28	ADNI1	-0.177	0.888	2021-12-17 07:50:37.0
450	m36	m36	2009-07-08	2009-07-01	ADNI1	-0.16	-0.171	2021-12-17 07:50:37.0
450	m06	m06	2006-12-11	2006-12-08	ADNI1	-0.131	0.209	2021-12-17 07:50:37.0
450	m18	m18	2007-12-10	2007-12-10	ADNI1	-0.502	0.725	2021-12-17 07:50:37.0
454	v06	m72	2012-01-10	2012-01-09	ADNI2	0.416	-0.151	2021-12-17 07:50:37.0
454	m84	m84	2013-01-14	2013-01-14	ADNI2	0.228	-0.034	2021-12-17 07:50:37.0
454	nv	m48	2011-01-26	2011-01-21	ADNIGO	0.547	0.342	2021-12-17 07:50:37.0
454	m96	m96	2014-04-17	2014-04-16	ADNI2	0.689	-0.171	2021-12-17 07:50:37.0
454	m24	m24	2008-06-05	2008-06-02	ADNI1	0.647	-0.314	2021-12-17 07:50:37.0
454	m12	m12	2007-06-15	2007-06-13	ADNI1	0.681	-0.236	2021-12-17 07:50:37.0
454	bl	bl	2006-06-14	2006-06-14	ADNI1	0.576	-0.463	2021-12-17 07:50:37.0
454	m36	m36	2009-06-23	2009-06-22	ADNI1	0.839	-0.033	2021-12-17 07:50:37.0
454	m120	m120	2016-07-15	2016-07-13	ADNI2	0.293	-0.256	2021-12-17 07:50:37.0
454	m108	m108	2015-07-20	2015-07-15	ADNI2	0.389	-0.751	2021-12-17 07:50:37.0
454	m132	m132	2017-09-08	2017-09-06	ADNI3	0.245	-0.067	2021-12-17 07:50:37.0
454	m06	m06	2006-12-20	2006-12-20	ADNI1	0.659	-0.105	2021-12-17 07:50:37.0
457	nv	bl	2006-05-17	2006-05-16	ADNI1	-0.636	-0.631	2021-12-17 07:50:37.0
457	nv	m12	2007-05-18	2007-05-17	ADNI1	-0.299	-0.859	2021-12-17 07:50:37.0
457	m24	m24	2008-06-17	2008-06-17	ADNI1	-0.891	-1.231	2021-12-17 07:50:37.0
457	nv	m06	2006-11-17	2006-11-16	ADNI1	-0.816	-1.267	2021-12-17 07:50:37.0
458	nv	bl	2006-05-30	2006-05-23	ADNI1	-0.903	-0.657	2021-12-17 07:50:37.0
458	nv	m12	2007-06-05	2007-06-04	ADNI1	-1.054	-0.781	2021-12-17 07:50:37.0
458	nv	m18	2007-12-18	2007-11-12	ADNI1	-1.28	-1.253	2021-12-17 07:50:37.0
458	nv	m06	2006-12-08	2006-12-05	ADNI1	-0.989	-1.193	2021-12-17 07:50:37.0
459	m24	m24	2008-05-08	2008-05-05	ADNI1	0.642	0.752	2021-12-17 07:50:37.0
459	m36	m36	2009-05-05	2009-05-05	ADNI1	0.017	1.134	2021-12-17 07:50:37.0
459	bl	bl	2006-05-17	2006-05-08	ADNI1	0.15	0.872	2021-12-17 07:50:37.0
459	m12	m12	2007-05-14	2007-05-14	ADNI1	0.318	1.133	2021-12-17 07:50:37.0
459	v06	m60	2011-06-24	2011-06-22	ADNI2	0.045	0.016	2021-12-17 07:50:37.0
459	nv	m48	2010-09-15	2010-07-14	ADNIGO	0.17	0.444	2021-12-17 07:50:37.0
459	m06	m06	2006-11-16	2006-11-14	ADNI1	0.477	0.763	2021-12-17 07:50:37.0
461	m12	m12	2007-07-03	2007-06-14	ADNI1	-1.143	-0.4	2021-12-17 07:50:37.0
461	bl	bl	2006-06-19	2006-06-16	ADNI1	-0.706	-0.002	2021-12-17 07:50:37.0
461	m06	m06	2006-12-13	2006-12-04	ADNI1	-1.154	0.214	2021-12-17 07:50:37.0
461	m18	m18	2008-01-02	2007-12-17	ADNI1	-1.806	-0.61	2021-12-17 07:50:37.0
464	m06	m06	2007-02-02	2007-01-02	ADNI1	-0.214	1.01	2021-12-17 07:50:37.0
464	m12	m12	2007-06-12	2007-06-12	ADNI1	-0.256	0.088	2021-12-17 07:50:37.0
464	bl	bl	2006-06-23	2006-06-20	ADNI1	-0.082	-0.25	2021-12-17 07:50:37.0
464	m36	m36	2009-06-30	2009-06-24	ADNI1	0.078	0.412	2021-12-17 07:50:37.0
464	m24	m24	2008-07-07	2008-07-02	ADNI1	0.293	0.935	2021-12-17 07:50:37.0
464	m18	m18	2007-11-21	2007-11-20	ADNI1	0.024	0.628	2021-12-17 07:50:37.0
467	m48	m48	2010-03-09	2010-03-08	ADNI1	0.376	0.579	2021-12-17 07:50:37.0
467	m60	m60	2011-04-19	2011-04-12	ADNI2	-0.174	0.067	2021-12-17 07:50:37.0
467	m84	m84	2013-05-17	2013-05-15	ADNI2	-0.956	0.096	2021-12-17 07:50:37.0
467	m24	m24	2008-05-21	2008-05-19	ADNI1	0.556	0.253	2021-12-17 07:50:37.0
467	m72	m72	2012-05-25	2012-05-23	ADNI2	-0.631	-0.088	2021-12-17 07:50:37.0
467	v31	m96	2014-10-14	2014-06-04	ADNI2	-0.819	-0.607	2021-12-17 07:50:37.0
467	bl	bl	2006-06-14	2006-06-13	ADNI1	1.037	0.516	2021-12-17 07:50:37.0
467	v51	m120	2016-06-14	2016-06-13	ADNI2	-1.167	-0.711	2021-12-17 07:50:37.0
467	m12	m12	2007-06-15	2007-06-15	ADNI1	0.897	0.537	2021-12-17 07:50:37.0
467	m108	m108	2015-07-02	2015-06-26	ADNI2	-1.349	-1.218	2021-12-17 07:50:37.0
467	m132	m132	2017-09-14	2017-09-13	ADNI3	-1.803	-1.611	2021-12-17 07:50:37.0
467	m138	m138	2017-09-14	2017-09-13	ADNI3	-2.283	-1.43	2021-12-17 07:50:37.0
467	y1	m150	2018-09-19	2018-09-17	ADNI3	-2.128	-1.679	2021-12-17 07:50:37.0
467	y1	m144	2018-09-19	2018-09-17	ADNI3	-1.334	-2.016	2021-12-17 07:50:37.0
467	m156	m156	2019-11-01	2019-10-30	ADNI3	-1.913	-2.646	2021-12-17 07:50:37.0
467	m162	m162	2019-11-01	2019-10-30	ADNI3	-2.989	-2.323	2021-12-17 07:50:37.0
467	m06	m06	2006-12-26	2006-12-21	ADNI1	1.336	1.06	2021-12-17 07:50:37.0
469	nv	bl	2006-07-18	2006-07-17	ADNI1	-0.883	-0.171	2021-12-17 07:50:37.0
470	m24	m24	2008-06-16	2008-05-15	ADNI1	-0.865	-1.647	2021-12-17 07:50:37.0
470	nv	bl	2006-05-25	2006-05-17	ADNI1	-1.073	-1.647	2021-12-17 07:50:37.0
470	nv	m12	2007-07-03	2007-05-17	ADNI1	-1.274	-1.508	2021-12-17 07:50:37.0
470	nv	m06	2007-01-24	2006-11-22	ADNI1	-0.666	-1.727	2021-12-17 07:50:37.0
472	nv	m06	2007-05-31	2007-05-30	ADNI1	2.372	0.672	2021-12-17 07:50:37.0
472	m12	m12	2007-11-20	2007-11-16	ADNI1	1.325	0.747	2021-12-17 07:50:37.0
472	bl	bl	2006-11-27	2006-11-21	ADNI1	1.035	0.412	2021-12-17 07:50:37.0
472	m24	m24	2008-11-26	2008-11-25	ADNI1	1.288	1.359	2021-12-17 07:50:37.0
473	m60	m60	2011-07-29	2011-04-20	ADNI2	0.851	-0.052	2021-12-17 07:50:37.0
473	m24	m24	2008-05-01	2008-04-24	ADNI1	0.556	-0.334	2021-12-17 07:50:37.0
473	m120	m120	2016-04-26	2016-04-26	ADNI2	0.647	0.067	2021-12-17 07:50:37.0
473	v31	m96	2014-07-17	2014-04-28	ADNI2	0.815	0.703	2021-12-17 07:50:37.0
473	v11	m72	2012-05-02	2012-05-02	ADNI2	0.78	-0.393	2021-12-17 07:50:37.0
473	nv	m36	2009-05-06	2009-05-06	ADNI1	1.025	0.369	2021-12-17 07:50:37.0
473	nv	m48	2010-05-06	2010-05-06	ADNI1	0.828	0.338	2021-12-17 07:50:37.0
473	m12	m12	2007-07-06	2007-05-07	ADNI1	0.95	0.353	2021-12-17 07:50:37.0
473	m84	m84	2013-09-13	2013-05-08	ADNI2	0.792	0.23	2021-12-17 07:50:37.0
473	bl	bl	2006-05-12	2006-05-11	ADNI1	0.799	0.444	2021-12-17 07:50:37.0
473	m132	m132	2017-10-24	2017-10-23	ADNI3	0.789	0.38	2021-12-17 07:50:37.0
473	m138	m138	2017-10-24	2017-10-23	ADNI3	1.203	0.433	2021-12-17 07:50:37.0
473	m168	m168	2019-11-29	2019-11-29	ADNI3	0.889	-0.133	2021-12-17 07:50:37.0
473	m162	m162	2019-11-29	2019-11-29	ADNI3	0.956	-0.052	2021-12-17 07:50:37.0
473	nv	m06	2006-12-06	2006-12-04	ADNI1	0.513	1.167	2021-12-17 07:50:37.0
474	m24	m24	2008-04-24	2008-04-22	ADNI1	-0.838	-1.09	2021-12-17 07:50:37.0
474	nv	m12	2007-05-24	2007-05-23	ADNI1	-0.517	-0.929	2021-12-17 07:50:37.0
474	nv	bl	2006-06-05	2006-05-30	ADNI1	-0.468	-0.791	2021-12-17 07:50:37.0
474	nv	m06	2007-01-30	2006-11-29	ADNI1	-0.77	-0.81	2021-12-17 07:50:37.0
476	m18	m18	2008-06-05	2008-01-07	ADNI1	-1.152	-1.727	2021-12-17 07:50:37.0
476	bl	bl	2006-07-14	2006-06-05	ADNI1	-0.728	-0.85	2021-12-17 07:50:37.0
476	m12	m12	2007-07-11	2007-06-18	ADNI1	-0.823	-1.532	2021-12-17 07:50:37.0
476	m24	m24	2008-08-01	2008-07-10	ADNI1	-0.826	-1.869	2021-12-17 07:50:37.0
476	nv	m06	2007-01-10	2006-12-06	ADNI1	-0.334	-1.057	2021-12-17 07:50:37.0
478	m18	m18	2008-02-14	2008-01-18	ADNI1	0.371	0.433	2021-12-17 07:50:37.0
478	m06	m06	2007-01-31	2007-01-26	ADNI1	0.076	0.238	2021-12-17 07:50:37.0
478	bl	bl	2006-06-12	2006-06-07	ADNI1	0.431	-0.067	2021-12-17 07:50:37.0
478	nv	m24	2008-08-01	2008-06-09	ADNI1	0.402	0.535	2021-12-17 07:50:37.0
478	m12	m12	2007-07-31	2007-07-18	ADNI1	0.415	0.469	2021-12-17 07:50:37.0
478	m36	m36	2009-08-06	2009-08-03	ADNI1	0.944	1.236	2021-12-17 07:50:37.0
479	m24	m24	2008-05-29	2008-05-29	ADNI1	1.651	1.788	2021-12-17 07:50:37.0
479	bl	bl	2006-06-01	2006-06-01	ADNI1	1.73	1.109	2021-12-17 07:50:37.0
479	m12	m12	2007-06-04	2007-06-04	ADNI1	1.556	1.906	2021-12-17 07:50:37.0
479	m36	m36	2009-06-25	2009-06-25	ADNI1	1.472	2.087	2021-12-17 07:50:37.0
479	m48	m48	2010-07-01	2010-07-01	ADNI1	1.452	1.906	2021-12-17 07:50:37.0
479	v06	m60	2011-09-20	2011-09-15	ADNI2	1.425	1.698	2021-12-17 07:50:37.0
479	m72	m72	2012-12-26	2012-09-17	ADNI2	1.008	1.967	2021-12-17 07:50:37.0
479	m06	m06	2006-11-27	2006-11-27	ADNI1	1.379	1.236	2021-12-17 07:50:37.0
481	m12	m12	2007-05-25	2007-05-21	ADNI1	0.518	0.209	2021-12-17 07:50:37.0
481	bl	bl	2006-06-02	2006-06-01	ADNI1	0.478	-0.387	2021-12-17 07:50:37.0
481	nv	m24	2008-06-09	2008-06-06	ADNI1	0.266	-0.167	2021-12-17 07:50:37.0
481	nv	m36	2009-06-11	2009-06-09	ADNI1	0.392	-0.413	2021-12-17 07:50:37.0
481	m18	m18	2007-12-07	2007-12-05	ADNI1	0.244	0.438	2021-12-17 07:50:37.0
481	m06	m06	2006-12-08	2006-12-07	ADNI1	0.322	-0.442	2021-12-17 07:50:37.0
484	m06	m06	2007-03-30	2007-03-19	ADNI1	0.689	1.408	2021-12-17 07:50:37.0
484	bl	bl	2006-09-26	2006-09-13	ADNI1	0.737	0.575	2021-12-17 07:50:37.0
485	m12	m12	2007-05-21	2007-05-16	ADNI1	-1.203	-0.723	2021-12-17 07:50:37.0
485	bl	bl	2006-05-26	2006-05-25	ADNI1	-0.886	-0.185	2021-12-17 07:50:37.0
485	m18	m18	2007-11-13	2007-11-12	ADNI1	-0.732	-0.353	2021-12-17 07:50:37.0
485	m06	m06	2006-11-22	2006-11-13	ADNI1	-0.576	-0.251	2021-12-17 07:50:37.0
487	m24	m24	2008-06-10	2008-06-10	ADNI1	-1.919	-0.897	2021-12-17 07:50:37.0
487	bl	bl	2006-06-12	2006-06-12	ADNI1	-1.887	-0.992	2021-12-17 07:50:37.0
487	m12	m12	2007-06-13	2007-06-13	ADNI1	-1.98	-1.035	2021-12-17 07:50:37.0
487	m06	m06	2006-12-07	2006-12-07	ADNI1	-1.701	-0.605	2021-12-17 07:50:37.0
488	bl	bl	2006-06-02	2006-06-02	ADNI1	0.79	1.473	2021-12-17 07:50:37.0
488	m36	m36	2009-06-12	2009-06-03	ADNI1	0.867	1.653	2021-12-17 07:50:37.0
488	nv	m24	2008-06-17	2008-06-11	ADNI1	1.2	1.281	2021-12-17 07:50:37.0
488	nv	m12	2007-07-11	2007-07-11	ADNI1	0.447	1.664	2021-12-17 07:50:37.0
488	m06	m06	2006-12-15	2006-12-14	ADNI1	1.075	0.764	2021-12-17 07:50:37.0
489	bl	bl	2006-05-19	2006-05-18	ADNI1	0.888	-0.32	2021-12-17 07:50:37.0
489	m06	m06	2006-11-10	2006-11-08	ADNI1	0.308	-0.167	2021-12-17 07:50:37.0
492	bl	bl	2006-07-26	2006-05-31	ADNI1	-0.608	-1.015	2021-12-17 07:50:37.0
492	m06	m06	2007-03-08	2006-12-07	ADNI1	-1.115	-0.753	2021-12-17 07:50:37.0
493	m36	m36	2009-05-21	2009-05-26	ADNI1	1.057	0.979	2021-12-17 07:50:37.0
493	nv	m24	2008-05-23	2008-05-28	ADNI1	1.509	0.725	2021-12-17 07:50:37.0
493	nv	bl	2006-05-31	2006-05-31	ADNI1	0.906	0.763	2021-12-17 07:50:37.0
493	m12	m12	2007-07-02	2007-06-27	ADNI1	1.404	0.397	2021-12-17 07:50:37.0
493	m06	m06	2006-12-04	2006-12-04	ADNI1	1.784	1.589	2021-12-17 07:50:37.0
497	m12	m12	2007-06-21	2007-06-12	ADNI1	-0.859	0.027	2021-12-17 07:50:37.0
497	bl	bl	2006-06-20	2006-06-19	ADNI1	-0.675	0.662	2021-12-17 07:50:37.0
497	m24	m24	2008-07-17	2008-07-17	ADNI1	-0.738	0.027	2021-12-17 07:50:37.0
497	m06	m06	2007-01-02	2006-12-18	ADNI1	-0.577	0.903	2021-12-17 07:50:37.0
498	m06	m06	2007-03-19	2007-03-13	ADNI1	1.43	-0.05	2021-12-17 07:50:37.0
498	bl	bl	2006-09-28	2006-09-06	ADNI1	0.938	0.297	2021-12-17 07:50:37.0
498	nv	m12	2007-09-13	2007-09-07	ADNI1	1.676	-0.049	2021-12-17 07:50:37.0
498	v21	m84	2013-09-16	2013-09-12	ADNI2	1.452	-0.29	2021-12-17 07:50:37.0
498	v11	m72	2012-10-03	2012-09-25	ADNI2	1.502	-0.319	2021-12-17 07:50:37.0
498	m24	m24	2008-10-02	2008-10-02	ADNI1	1.783	0.881	2021-12-17 07:50:37.0
498	init	m132	2017-10-27	2017-10-23	ADNI3	0.87	-0.188	2021-12-17 07:50:37.0
498	m156	m156	2020-01-24	2019-11-04	ADNI3	1.052	0.057	2021-12-17 07:50:37.0
498	nv	m48	2010-11-11	2010-11-08	ADNIGO	1.045	0.214	2021-12-17 07:50:37.0
498	v06	m60	2011-11-15	2011-11-14	ADNI2	1.31	-0.232	2021-12-17 07:50:37.0
498	m36	m36	2009-12-16	2009-11-23	ADNI1	1.318	-0.29	2021-12-17 07:50:37.0
498	v41	m108	2015-12-09	2015-11-23	ADNI2	1.635	-0.845	2021-12-17 07:50:37.0
500	m24	m24	2008-05-14	2008-05-12	ADNI1	1.83	0.112	2021-12-17 07:50:37.0
500	m12	m12	2007-05-24	2007-05-24	ADNI1	1.42	0.214	2021-12-17 07:50:37.0
500	nv	bl	2006-05-26	2006-05-25	ADNI1	0.935	-0.153	2021-12-17 07:50:37.0
500	m06	m06	2006-11-17	2006-11-13	ADNI1	1.473	-0.317	2021-12-17 07:50:37.0
501	nv	m06	2007-01-05	2007-01-05	ADNI1	-0.163	-0.274	2021-12-17 07:50:37.0
501	m72	m72	2012-04-23	2012-04-18	ADNI2	-0.677	0.067	2021-12-17 07:50:37.0
501	v11	m84	2013-04-22	2013-04-22	ADNI2	-0.761	-0.382	2021-12-17 07:50:37.0
501	bl	bl	2006-06-23	2006-06-23	ADNI1	0.317	1.167	2021-12-17 07:50:37.0
501	m24	m24	2008-06-25	2008-06-25	ADNI1	-0.205	1.236	2021-12-17 07:50:37.0
501	m96	m96	2014-07-14	2014-07-02	ADNI2	-0.913	-0.105	2021-12-17 07:50:37.0
501	m12	m12	2007-07-11	2007-07-11	ADNI1	-0.137	0.672	2021-12-17 07:50:37.0
501	m108	m108	2015-09-18	2015-09-16	ADNI2	-0.801	-0.706	2021-12-17 07:50:37.0
501	nv	m36	2009-09-24	2009-09-23	ADNI1	-0.74	0.644	2021-12-17 07:50:37.0
501	m18	m18	2007-12-14	2007-12-12	ADNI1	-0.099	0.828	2021-12-17 07:50:37.0
502	nv	m06	2007-03-12	2007-02-27	ADNI1	0.194	1.452	2021-12-17 07:50:37.0
502	nv	bl	2006-09-26	2006-09-06	ADNI1	0.556	1.06	2021-12-17 07:50:37.0
502	m24	m24	2008-10-16	2008-09-08	ADNI1	0.451	1.222	2021-12-17 07:50:37.0
502	m36	m36	2009-11-05	2009-09-08	ADNI1	0.504	0.832	2021-12-17 07:50:37.0
502	m12	m12	2007-09-28	2007-09-24	ADNI1	0.261	1.918	2021-12-17 07:50:37.0
505	v06	m72	2013-03-26	2013-01-04	ADNI2	0.231	1.404	2021-12-17 07:50:37.0
[truncated: 9,458 more rows]
