# Supplementary material for: Association between cerebrospinal fluid clusterin and biomarkers of Alzheimer’s disease pathology in mild cognitive impairment: a longitudinal cohort study
Source: Front Aging Neurosci. 2023 Oct 24;15:1256389. doi: 10.3389/fnagi.2023.1256389 (PMC10629112; doi:10.3389/fnagi.2023.1256389)
Supplement: Supplementary file 1 [file Data_Sheet_1.ZIP › original data/ADNI_clus.csv]

RID	VISCODE	CLUS_IDSLLENDR
3	bl	20.5753
4	bl	19.2992
5	bl	20.1183
8	bl	21.1783
10	bl	20.5964
14	bl	20.7177
16	bl	20.0378
19	bl	20.0439
22	bl	20.6945
23	bl	20.7762
29	bl	20.2797
31	bl	20.4738
33	bl	20.725
33	bl	20.7227
40	bl	19.7695
41	bl	20.1451
42	bl	20.852
45	bl	20.9991
47	bl	21.1199
51	bl	20.7929
56	bl	19.7966
57	bl	20.2236
59	bl	19.7909
61	bl	20.2935
66	bl	20.5419
70	bl	20.4655
76	bl	21.6699
77	bl	20.4465
83	bl	20.3079
84	bl	20.3926
86	bl	20.7085
89	bl	20.6604
93	bl	20.3124
94	bl	20.0841
96	bl	19.8852
97	bl	19.5859
101	bl	20.267
102	bl	19.6049
111	bl	20.49
112	bl	20.2589
118	bl	20.7216
123	bl	20.8967
126	bl	20.5413
127	bl	21.1578
129	bl	20.5885
139	bl	19.9982
139	bl	20.3395
147	bl	19.512
149	bl	20.0645
150	bl	20.9034
172	bl	20.2435
173	bl	20.88
176	bl	21.2027
177	bl	20.5614
186	bl	20.9888
188	bl	20.7096
190	bl	21.1318
204	bl	18.9914
204	bl	18.9001
210	bl	20.7171
213	bl	20.8008
214	bl	20.8921
221	bl	19.7897
222	bl	21.3557
223	bl	21.5033
231	bl	20.3373
232	bl	21.0033
240	bl	20.7493
243	bl	20.2795
256	bl	20.3723
257	bl	20.5748
259	bl	20.192
260	bl	20.4747
269	bl	20.7717
273	bl	21.6012
285	bl	20.9916
286	bl	20.6105
291	bl	21.2763
292	bl	20.6021
293	bl	21.6515
294	bl	21.2452
295	bl	20.9715
300	bl	20.6143
307	bl	20.1809
312	bl	20.8758
314	bl	21.0915
316	bl	21.1598
326	bl	20.6581
327	bl	20.0119
331	bl	21.2221
331	bl	21.2605
336	bl	20.3344
344	bl	20.772
352	bl	20.4898
362	bl	20.9252
372	bl	20.6731
374	bl	20.7417
376	bl	20.2462
378	bl	20.4675
386	bl	20.3427
388	bl	21.1438
394	bl	20.6441
400	bl	20.0576
403	bl	20.5459
410	bl	21.0735
413	bl	20.4364
422	bl	20.9026
423	bl	19.8432
426	bl	20.5533
429	bl	20.648
431	bl	20.6884
433	bl	20.3247
441	bl	20.2937
443	bl	21.3909
448	bl	20.7889
454	bl	21.1763
457	bl	20.8628
467	bl	20.2131
470	bl	20.883
474	bl	20.9806
476	bl	20.453
479	bl	20.3719
481	bl	20.6366
498	bl	20.84
501	bl	20.608
511	bl	20.2363
514	bl	20.2643
519	bl	21.0856
520	bl	20.5521
525	bl	19.7676
531	bl	20.0765
534	bl	19.6445
535	bl	20.7312
543	bl	19.7318
544	bl	20.3937
547	bl	21.5256
552	bl	20.423
555	bl	20.0847
559	bl	20.4821
565	bl	20.3382
566	bl	20.4294
567	bl	20.3802
577	bl	20.8075
588	bl	20.7613
598	bl	21.3157
602	bl	20.7477
604	bl	21.148
604	bl	21.4984
605	bl	20.8024
606	bl	19.0039
606	bl	19.1718
607	bl	20.852
610	bl	21.1073
618	bl	20.6051
619	bl	20.8049
621	bl	19.932
625	bl	20.8762
625	bl	20.8127
626	bl	20.6499
627	bl	19.6275
634	bl	21.4683
637	bl	20.8037
638	bl	20.0715
649	bl	21.5678
649	bl	21.7692
657	bl	20.7537
671	bl	20.8236
672	bl	20.3538
673	bl	21.1986
680	bl	21.2493
685	bl	20.9445
686	bl	20.4437
690	bl	20.7451
691	bl	20.1727
691	bl	20.0354
697	bl	21.2337
717	bl	20.4823
718	bl	20.7733
720	bl	20.5563
722	bl	20.5913
723	bl	19.6797
724	bl	21.1273
725	bl	20.5117
726	bl	20.8313
729	bl	20.0421
731	bl	20.3908
733	bl	20.9627
739	bl	21.1141
746	bl	21.1659
748	bl	20.0813
751	bl	20.7864
754	bl	19.8023
769	bl	20.0962
778	bl	20.2528
783	bl	19.9142
796	bl	21.0064
800	bl	20.1805
803	bl	21.0961
818	bl	20.602
821	bl	21.4795
834	bl	20.4644
836	bl	20.7002
836	bl	20.4332
839	bl	20.6945
843	bl	20.9358
850	bl	20.674
855	bl	20.9712
855	bl	21.0074
861	bl	20.8536
896	bl	20.8594
906	bl	20.7631
908	bl	20.6385
912	bl	20.967
913	bl	19.5604
921	bl	20.9845
923	bl	21.349
925	bl	20.2952
926	bl	20.1308
931	bl	20.4802
932	bl	20.5667
941	bl	20.7171
954	bl	20.1327
973	bl	20.6011
978	bl	21.1136
981	bl	20.9937
984	bl	20.6052
997	bl	20.9514
1009	bl	20.5813
1016	bl	20.2393
1030	bl	21.0597
1030	bl	20.9854
1034	bl	19.4056
1035	bl	21.2327
1045	bl	20.6528
1046	bl	19.6008
1055	bl	21.2896
1059	bl	19.6445
1063	bl	21.2355
1073	bl	20.5881
1077	bl	21.3799
1079	bl	20.3812
1081	bl	20.7696
1082	bl	20.474
1090	bl	20.6814
1097	bl	20.7063
1098	bl	21.093
1117	bl	20.288
1120	bl	20.3491
1126	bl	20.6998
1126	bl	20.6882
1130	bl	20.1665
1137	bl	20.6154
1140	bl	20.7282
1144	bl	20.5369
1148	bl	20.3177
1161	bl	21.3989
1168	bl	20.0575
1169	bl	21.3816
1170	bl	21.063
1171	bl	20.1737
1187	bl	20.9568
1190	bl	21.4046
1190	bl	21.496
1200	bl	20.7886
1203	bl	20.4557
1206	bl	21.2005
1209	bl	20.3387
1213	bl	20.2359
1217	bl	20.516
1224	bl	20.5906
1246	bl	21.6001
1247	bl	20.3476
1250	bl	20.6775
1253	bl	19.9183
1260	bl	20.6468
1262	bl	21.1295
1262	bl	21.0745
1265	bl	20.8575
1268	bl	21.0031
1269	bl	21.1971
1276	bl	20.2966
1281	bl	20.7396
1285	bl	21.8548
1290	bl	20.3192
1292	bl	20.4225
1293	bl	20.3482
1295	bl	20.5906
1309	bl	20.89
1321	bl	20.1397
1341	bl	20.3633
1352	bl	21.0283
1371	bl	20.8105
1373	bl	20.3731
1379	bl	21.3098
1380	bl	21.4458
1393	bl	20.8438
1393	bl	20.8314
1394	bl	19.908
1398	bl	20.3025
1402	bl	20.5927
1419	bl	20.375
1421	bl	20.2791
1423	bl	20.1486
